# Supplementary material for: Identification of responsive genes to multiple abiotic stresses in rice (Oryza sativa): a meta-analysis of transcriptomics data
Source: Sci Rep. 2024 Apr 1;14:5463. doi: 10.1038/s41598-024-54623-7 (PMC10985071; doi:10.1038/s41598-024-54623-7)
Supplement: Supplementary file 2 — Supplementary Tables. [file 41598_2024_54623_MOESM2_ESM.xlsx]

## Sheet: Table S1-DEGs
Table S1. List of identified DEGs by meta-analysis and their corresponding Entrez Gene ID, Uniprot Accession and Gene Symbol.
ID ref	adj.P.Val	logFC	Entrez Gene ID	UNIPROT ACCN	Gene.Name
Os.39973.1.S1_s_at	2.61726930480127e-14	1.41259275178409	4334594	Q84TB6	actin-depolymerizing factor 3(LOC4334594)
Os.2677.1.S1_at	5.91245601412584e-13	1.35391799399506	4344351	Q40710	galactinol synthase 2(LOC4344351)
Os.22594.1.S1_at	4.43301085936022e-10	1.37163735447906	9267088	B7E9D7	Bowman-Birk type bran trypsin inhibitor(LOC9267088)
Os.50180.1.S1_at	3.33135236425009e-09	1.45954829684479	NA	NA	NA
Os.47327.1.S1_at	3.33135236425009e-09	0.773532428490832	4334014	Q10DC1	uncharacterized LOC4334014(LOC4334014)
Os.53117.1.S1_x_at	2.9576772904202e-08	1.43478208351368	9267937	Q2QQY9	GEM-like protein 5(LOC9267937)
Os.22278.1.S1_at	4.94594782757101e-08	0.763679122029513	4347813	B6UV92	phytoene synthase 2, chloroplastic(LOC4347813)
Os.7535.1.S1_at	6.47643663364426e-08	0.709076095563492	4324029	Q94E74	universal stress protein A-like protein(LOC4324029)
Os.11305.1.S1_at	1.15066464961779e-07	1.40407648697172	9267937	Q2QQY9	GEM-like protein 5(LOC9267937)
Os.4867.1.S1_at	1.15066464961779e-07	1.19781181547244	4346051	Q7EZB2	xylanase inhibitor protein 2-like(LOC4346051)
Os.51775.1.S1_at	3.85037507239255e-07	1.03151922446848	4351498	Q2QXQ7	uncharacterized LOC4351498(LOC4351498)
Os.37093.1.S1_at	3.85037507239255e-07	-0.541295378483296	4325564	Q9LDQ4	cytochrome P450 710A1(LOC4325564)
Os.8559.1.S1_at	3.89066392616389e-07	0.727472647266656	4341691	Q67UQ1	uncharacterized LOC4341691(LOC4341691)
Os.51420.1.S1_at	3.89066392616389e-07	-0.664797975970822	4337194	Q7XQE5	uncharacterized LOC4337194(LOC4337194)
Os.4715.1.S1_at	4.36907601690009e-07	0.566479444568814	4333872	Q53RK6	chemocyanin(LOC4333872)
Os.8043.1.S1_at	5.01759323283209e-07	0.524165513708472	4333927	Q6ASW1	monoglyceride lipase(LOC4333927)
Os.35013.1.S1_at	5.39483077053728e-07	0.780160196202285	4332374	Q84JI0	probable protein phosphatase 2C 30(LOC4332374)
Os.51848.1.S1_x_at	8.97453401257832e-07	0.747502391901987	4348767	NA	NA
Os.20617.1.S1_at	1.09082269322335e-06	0.658125864616541	4344146	A3BMZ5	beta-glucosidase 26(LOC4344146)
Os.12241.1.S1_at	1.22211583695517e-06	0.629563583428417	4332228	Q10P75	thaumatin-like protein 1b(LOC4332228)
Os.11798.1.S1_at	1.28744937454876e-06	0.692665964700552	4343785	Q0D4Z6	probable indole-3-acetic acid-amido synthetase GH3.8(LOC4343785)
Os.51916.1.S1_at	1.42400667569983e-06	0.916392865579096	4326351	Q657C0	heat stress transcription factor A-6a(LOC4326351)
Os.46021.1.S1_at	1.44684220910211e-06	0.92305886906236	4324175	Q0JKR6	uncharacterized LOC4324175(LOC4324175)
Os.18640.1.S1_at	1.44684220910211e-06	0.948080358262366	4346870	A3BY30	heavy metal-associated isoprenylated plant protein 26(LOC4346870)
Os.11260.1.S1_at	1.49689699640355e-06	1.56208378823391	4338635	Q6L4D2	uncharacterized LOC4338635(LOC4338635)
Os.6274.1.S1_at	1.7305867367985e-06	0.928446987829157	4339527	Q6L4G9	non-specific lipid-transfer protein 2(LOC4339527)
Os.49245.1.S1_at	1.89759155729407e-06	1.20046692482265	4330155	Q6H6S3	homeobox-leucine zipper protein HOX24(LOC4330155)
Os.27963.1.A1_at	2.15633261999946e-06	1.68282681927761	4325395	Q8S2D0	abscisic stress-ripening protein 3(LOC4325395)
Os.37890.1.S1_s_at	2.43186208023048e-06	0.67774069487292	4350386	Q53MW2	non-specific lipid-transfer protein 1-like(LOC4350386)
OsAffx.12954.1.S1_at	3.19395569432606e-06	1.17560381003838	4332688	A3AHG5	late embryogenesis abundant protein 1(LOC4332688)
Os.14076.1.S1_s_at	3.65822282402622e-06	0.650574228448084	4330263	Q6ESR9	ganglioside-induced differentiation-associated protein 2(LOC4330263)
Os.51558.1.S1_x_at	3.7820247008385e-06	-0.562336145207203	4327593	Q8RZL1	beta-glucosidase 3(LOC4327593)
Os.51558.2.S1_at	3.7820247008385e-06	-0.750882028466534	4327593	Q8RZL1	beta-glucosidase 3(LOC4327593)
Os.4384.1.S1_at	4.37179636072845e-06	0.971234824368754	4327485	Q52QH4	NAC domain-containing protein 68(LOC4327485)
Os.11882.1.S1_at	5.00944974355203e-06	0.573881900294026	NA	NA	NA
Os.11885.1.S1_at	5.33244514808403e-06	0.659470109408259	4344694	Q0J7X7	putative glycerol-3-phosphate transporter 1(LOC4344694)
Os.11331.1.S1_at	6.47207411395746e-06	0.863135433938047	NA	NA	NA
Os.51639.1.S1_x_at	7.76467766330283e-06	0.678403211611244	4349160	NA	NA
Os.49489.1.S1_at	8.71852238883251e-06	0.506543696385853	4349947	Q53MM1	uncharacterized LOC4349947(LOC4349947)
Os.51606.1.S1_at	9.23659662498317e-06	0.846835848678914	9270699	C7JA34	VQ motif-containing protein 29(LOC9270699)
Os.4893.1.S1_at	1.01110545755645e-05	0.761329902548831	4338539	Q6L4M2	ethylene-responsive transcription factor ERF071(LOC4338539)
Os.55273.1.S1_at	1.01332065011355e-05	1.0400296605067	9271072	C7J0T1	extensin(LOC9271072)
Os.23560.1.S1_at	1.12255715391563e-05	0.521255403152078	4336554	Q33E23	glutamate dehydrogenase 2(LOC4336554)
Os.11193.1.S1_at	1.19501847649271e-05	0.806890941440984	4334183	Q0DND2	isoflavone 2'-hydroxylase(LOC4334183)
Os.36152.1.S1_at	1.2828957177156e-05	0.793160266736025	4325059	Q0JHK0	protein TRANSPARENT TESTA 1(LOC4325059)
Os.48545.1.S1_at	1.2828957177156e-05	0.735913884852031	4337097	Q0J9U9	anthocyanidin reductase(LOC4337097)
Os.47327.1.S1_x_at	1.29356876886668e-05	0.88534245304147	4334014	Q10DC1	uncharacterized LOC4334014(LOC4334014)
Os.10872.1.S1_at	1.29356876886668e-05	0.784654244754798	4342626	Q69S65	AAA-ATPase At3g28580(LOC4342626)
Os.51747.1.S1_at	1.29356876886668e-05	1.22135590845507	4333078	Q7Y0F6	SPX domain-containing protein 5(LOC4333078)
Os.14878.1.S1_at	1.30435849692747e-05	0.557024697693167	NA	NA	NA
Os.46832.1.S1_at	1.30435849692747e-05	0.943694544859963	4348639	Q7XEK4	putative calcium-transporting ATPase 13, plasma membrane-type(LOC4348639)
Os.56824.1.S1_at	1.30435849692747e-05	-0.92987377452731	4341912	Q5Z665	tyrosine-sulfated glycopeptide receptor 1(LOC4341912)
Os.27943.1.S1_a_at	1.4200139813461e-05	-0.586078562456792	4323890	Q0JK57	phosphoethanolamine N-methyltransferase 1(LOC4323890)
Os.51775.1.S1_x_at	1.43432691688618e-05	0.995939149944682	4351498	Q2QXQ7	uncharacterized LOC4351498(LOC4351498)
Os.26792.1.S1_at	1.43432691688618e-05	-0.742023298746544	4350749	Q2R2D7	probable LRR receptor-like serine/threonine-protein kinase At3g47570(LOC4350749)
Os.8851.1.S1_at	1.48077915050895e-05	0.577682730636337	4345757	Q6ZC09	uncharacterized LOC4345757(LOC4345757)
Os.54936.1.S1_at	1.49114354669173e-05	1.27494849427343	4334379	Q10C96	probable carboxylesterase 15(LOC4334379)
Os.11491.1.S1_at	1.49712681937373e-05	0.643540270123252	4332597	Q10MK4	outer envelope pore protein 16-2, chloroplastic(LOC4332597)
Os.18382.1.S1_at	1.62659378835847e-05	-0.665366148588877	4326796	A3A1A9	probable leucine-rich repeat receptor-like protein kinase At5g49770(LOC4326796)
Os.9700.1.S1_at	1.62659378835847e-05	-0.503048523659561	4345431	Q8GVU8	uncharacterized LOC4345431(LOC4345431)
Os.19952.1.S1_at	1.73717965515559e-05	0.588439198961911	4326775	Q9LG86	auxin-responsive protein IAA2(LOC4326775)
Os.10579.1.S1_at	1.78692486941348e-05	0.691027704917487	4344545	Q6YPF1	fructose-bisphosphate aldolase cytoplasmic isozyme-like(LOC4344545)
Os.56145.1.S1_at	1.79222505524838e-05	0.818924560759783	4351869	Q2QV63	putative glycine-rich cell wall structural protein 1(LOC4351869)
Os.53074.1.S1_at	1.79222505524838e-05	1.00328827103685	4332662	Q10M91	DEAD-box ATP-dependent RNA helicase 12-like(LOC4332662)
OsAffx.14853.1.S1_at	1.84919121718984e-05	-0.717342377316904	NA	NA	NA
Os.24103.1.A1_at	1.84919121718984e-05	0.570801029259332	4342946	Q8GSD8	putative lipid-transfer protein DIR1(LOC4342946)
OsAffx.18732.1.S1_at	2.20416172350697e-05	-0.841470434699209	NA	NA	NA
Os.38110.1.S1_at	2.22830248628292e-05	0.56342139930291	4349141	Q9FWC1	probable trehalase(LOC4349141)
Os.27232.1.S1_at	2.455207178052e-05	0.760319891541355	4324350	Q8LQF7	uncharacterized LOC4324350(LOC4324350)
Os.18381.1.S1_at	2.46356257448913e-05	0.564085277685463	4335330	Q7XWP9	transketolase, chloroplastic(LOC4335330)
Os.9887.1.S1_at	2.69047411344408e-05	-0.535377185393794	4352758	Q2QMC5	C-factor(LOC4352758)
Os.5152.1.S1_at	3.00313271081768e-05	0.620347686422198	4349795	Q53Q74	purple acid phosphatase 22(LOC4349795)
Os.32644.1.S2_at	3.00313271081768e-05	-0.674876852855038	4331481	Q8S5V3	probable LRR receptor-like serine/threonine-protein kinase At1g12460(LOC4331481)
Os.45991.1.S1_x_at	3.01671016019505e-05	0.626206062844538	4327067	B7FAK0	beta-glucuronosyltransferase GlcAT14B(LOC4327067)
Os.11549.1.S1_at	3.07899974378442e-05	0.822997416608683	4351300	Q5U1F8	peroxidase 4(LOC4351300)
Os.4681.1.S1_at	3.37924915384346e-05	0.60289491188968	4346052	O49825	xylanase inhibitor protein 1-like(LOC4346052)
Os.50881.1.S1_x_at	3.80658222962193e-05	0.70964340768258	4347910	NA	NA
Os.54930.1.S1_at	3.88543126192042e-05	0.530288329557802	4343950	Q7XI46	uncharacterized hydrolase YugF(LOC4343950)
Os.47560.1.S1_at	4.01635163607151e-05	-0.787482545632175	4351585	A3CF85	actin-7(LOC4351585)
Os.55944.1.S1_at	4.01635163607151e-05	1.06661940486106	4349848	Q53PL2	vegetative cell wall protein gp1(LOC4349848)
Os.39617.1.S1_at	4.12572718543094e-05	0.604291372427551	4347344	Q6K4D2	ABC transporter G family member 11(LOC4347344)
Os.55259.1.S1_at	4.17306492148861e-05	1.0208386576981	4335698	Q7XV97	protein TIFY 9(LOC4335698)
Os.17112.1.S1_at	4.56279944407484e-05	1.02658636497567	4332499	Q10MY3	flavonol synthase/flavanone 3-hydroxylase(LOC4332499)
Os.15557.1.S1_at	4.7080302337268e-05	0.792172096531415	4325256	Q5QNJ2	uncharacterized LOC4325256(LOC4325256)
Os.51063.1.S1_at	4.7080302337268e-05	0.993218085747121	4347252	Q67TR8	transcription factor HEC2(LOC4347252)
Os.39043.1.S1_s_at	5.38424270739249e-05	-0.799676150388825	4349520	Q7XBS0	urea-proton symporter DUR3(LOC4349520)
Os.10131.1.S1_a_at	5.82586157258673e-05	0.558846269260549	4339812	Q8LNZ3	UDP-glucose 4-epimerase 1(LOC4339812)
Os.8012.1.S1_at	5.89369927554764e-05	-0.541469283052134	4344421	Q6Z1Y9	ascorbate-specific transmembrane electron transporter 1(LOC4344421)
Os.7372.1.S1_at	6.35047201248912e-05	1.34904778045976	9272186	B9EWK0	abscisic stress-ripening protein 2(LOC9272186)
Os.467.1.S1_a_at	7.56586376854356e-05	0.85233493981667	4327728	Q0JLC5	ABC transporter G family member 36(LOC4327728)
Os.11197.2.S1_x_at	7.81776047321142e-05	0.524337749253442	4347403	NA	NA
Os.3280.1.S1_at	7.81776047321142e-05	0.825121053594664	NA	NA	NA
Os.11407.1.S1_at	7.81776047321142e-05	0.526214170287826	4337359	Q7XR46	probable polyamine oxidase 2(LOC4337359)
Os.51718.1.S1_at	7.81776047321142e-05	1.26813360292332	4350453	Q2R4Z5	dehydrin Rab16B(LOC4350453)
OsAffx.30969.1.S1_at	8.29973921201194e-05	-0.835759248197382	4350184	A0A0P0Y0Y5	probable leucine-rich repeat receptor-like protein kinase At5g49770(LOC4350184)
Os.1445.1.S1_at	8.30209211604505e-05	0.553202676831023	4324066	Q9LGL5	pyruvate decarboxylase 2(LOC4324066)
OsAffx.30783.1.S1_at	8.56858577391137e-05	0.859328562710933	4351328	Q2QYJ6	probable WRKY transcription factor 70(LOC4351328)
Os.10933.1.S1_at	8.82932049782291e-05	0.813028553605444	4324254	Q94JF2	late embryogenesis abundant protein, group 3(LOC4324254)
Os.5049.1.S1_at	9.20260430668756e-05	0.500678181791577	4348369	Q7XFI3	protein DETOXIFICATION 16(LOC4348369)
Os.23397.1.S2_at	9.27679182321357e-05	0.667216590737858	4345877	Q0J4W4	nitronate monooxygenase(LOC4345877)
Os.54232.1.S1_at	0.000116321559311811	0.942804219555042	4338934	Q6F2N5	protein TRANSPARENT TESTA 1(LOC4338934)
Os.14101.3.S1_at	0.000117042629315513	-0.72981033344749	4327526	Q941W9	GDSL esterase/lipase At1g58430(LOC4327526)
Os.39000.1.S1_at	0.000119145960320803	0.717119206734876	NA	NA	NA
Os.10884.1.S1_at	0.000121929874933075	0.84451096552886	4334467	Q84SZ7	AAA-ATPase At3g28580(LOC4334467)
OsAffx.5584.1.S1_at	0.00012331829494556	0.673287191454002	NA	NA	NA
Os.6620.1.S1_at	0.000123771675200164	0.801433337742607	4334015	Q6AVT6	proteinase inhibitor PSI-1.2(LOC4334015)
Os.56210.1.S1_at	0.000138758858085563	0.79058759232632	4336355	A0A0P0WCH5	transcription factor WER(LOC4336355)
Os.27569.1.S2_at	0.000146876781116457	0.850496582634624	9271885	A3C020	uncharacterized LOC9271885(LOC9271885)
Os.20617.2.S1_x_at	0.000154596405376408	0.520645453852794	4344146	A3BMZ5	beta-glucosidase 26(LOC4344146)
Os.54579.1.S1_s_at	0.00015691876782594	1.02484839712212	4343034	Q8H5W8	protein TsetseEP(LOC4343034)
Os.24971.1.A1_s_at	0.000170687243316482	-0.567177288837733	9269553	Q7XVH6	wall-associated receptor kinase 2(LOC9269553)
Os.4762.1.S1_at	0.000172287713374528	0.608709532687504	4349207	Q06398	probable glutathione S-transferase GSTU6(LOC4349207)
Os.49479.1.S1_at	0.000177171784282421	0.531280901087422	4337766	Q75KG1	uncharacterized LOC4337766(LOC4337766)
Os.12012.1.S1_at	0.000178544390488065	0.947553538838092	4348533	Q7XEZ1	protein TIFY 11d(LOC4348533)
Os.17966.1.A1_x_at	0.00017887208536317	0.722253224225062	4327728	Q0JLC5	ABC transporter G family member 36(LOC4327728)
Os.55623.1.S1_at	0.00018341936849955	1.09261889664192	9266983	NA	NA
Os.2426.1.A1_at	0.00018341936849955	1.04462669572814	9269460	Q2R8Z8	uncharacterized LOC9269460(LOC9269460)
Os.18296.1.S1_x_at	0.000185558671404103	0.650221298185996	4327067	B7FAK0	beta-glucuronosyltransferase GlcAT14B(LOC4327067)
Os.606.1.S1_at	0.000203378154397442	0.874796915661548	NA	NA	NA
Os.10356.1.S1_at	0.000206335777211544	0.891358221854309	4331833	Q8GRS2	protein TIFY 11c(LOC4331833)
Os.54997.1.S1_at	0.000207977032649906	0.545655765996977	4333949	Q75GU1	uncharacterized LOC4333949(LOC4333949)
OsAffx.11734.1.S1_at	0.000207977032649906	-0.69826601699985	NA	NA	NA
Os.9022.1.S1_at	0.000211432425143479	0.616456079376986	4346736	Q0J2L7	probable protein phosphatase 2C 68(LOC4346736)
OsAffx.27633.1.S1_at	0.000222250957975491	-0.572823954987795	4340662	Q0DD58	cysteine-rich repeat secretory protein 12(LOC4340662)
Os.3406.1.S1_at	0.000223118678737739	1.15401488219725	4336875	O82766	ubiquinol oxidase 2, mitochondrial(LOC4336875)
Os.40002.1.S1_s_at	0.000223118678737739	0.934323737215327	NA	NA	NA
Os.15281.1.S1_x_at	0.000229356936097744	0.834015397567285	4344204	Q0D3V1	momilactone A synthase-like(LOC4344204)
Os.47290.1.S1_at	0.000258973579965834	-0.700900370685865	4335824	Q7XQX5	G-type lectin S-receptor-like serine/threonine-protein kinase At2g19130(LOC4335824)
OsAffx.26317.1.S2_at	0.000261996621225943	0.890468830522937	NA	NA	NA
Os.18257.1.S1_at	0.000268045760711567	0.675349734512939	4342703	Q6ZLJ9	probable galactinol--sucrose galactosyltransferase 2(LOC4342703)
Os.13968.2.S1_a_at	0.000270530856233561	0.57651946418651	4337750	Q0DKW8	hydrophobic protein LTI6B(LOC4337750)
Os.55961.1.S1_at	0.000282065710392459	1.28812219306272	4343433	Q6Z4L7	probable carboxylesterase 3(LOC4343433)
Os.39294.1.S1_at	0.000283006663119423	-0.64410327594785	4347340	NA	NA
Os.16532.1.S1_at	0.000287683007063017	0.685086057291303	4334013	Q6AVT4	uncharacterized LOC4334013(LOC4334013)
Os.7612.1.S1_at	0.00029530817452693	0.731105931309694	4334617	Q84LH6	Bowman-Birk type trypsin inhibitor(LOC4334617)
Os.53210.1.S1_at	0.000297079247991591	0.894813518086403	4350452	Q2R4Z7	dehydrin Rab16C(LOC4350452)
Os.11914.1.S1_at	0.000297079247991591	0.600453957027549	4340486	Q69TH8	putative 12-oxophytodienoate reductase 4(LOC4340486)
Os.9739.1.S1_at	0.000306667472095436	0.952724632281323	4335019	Q7XRV9	polyamine-modulated factor 1-binding protein 1(LOC4335019)
Os.6376.1.S1_at	0.000306667472095436	0.539934702374949	4340426	Q69SP9	fatty-acid-binding protein 2(LOC4340426)
Os.39552.1.A1_s_at	0.000306667472095436	0.627375636097307	4341949	Q5Z6F5	probable protein phosphatase 2C 59(LOC4341949)
Os.41771.1.S1_at	0.000308179413848509	-0.56380118646259	4326332	Q8W054	putative receptor protein kinase ZmPK1(LOC4326332)
Os.49838.1.S1_at	0.000313756002038193	0.774715387662748	4336681	Q7XQJ9	cis-zeatin O-glucosyltransferase 1(LOC4336681)
Os.24952.1.S1_at	0.000314784480303834	-0.501693295447431	4337372	Q7XQA6	two-component response regulator ORR6(LOC4337372)
Os.12134.1.S1_at	0.000324113997677312	0.661779622777979	4336542	Q7XUJ5	homeobox-leucine zipper protein HOX22(LOC4336542)
OsAffx.27219.1.S1_at	0.00032875773172991	0.502852434805995	9270549	Q65XG6	probable protein phosphatase 2C 49(LOC9270549)
Os.27764.1.S1_at	0.00032875773172991	0.679819245046533	4339039	Q6I5K3	uncharacterized LOC4339039(LOC4339039)
Os.27520.2.S1_x_at	0.000328933011531347	0.814777668652854	4349602	Q7XBA6	non-specific lipid-transfer protein 1-like(LOC4349602)
Os.49764.1.S1_at	0.000333236546016623	0.51429520768305	4325912	Q6QB11	uncharacterized LOC4325912(LOC4325912)
OsAffx.3187.1.S1_s_at	0.000338032291168196	-0.57736847599391	9272308	A0A0P0VUL6	adenylyl-sulfate kinase 3(LOC9272308)
OsAffx.20077.1.S1_at	0.000340739915581051	-0.804899636457066	4352753	NA	NA
Os.12535.1.S1_at	0.000343273401510014	0.743136501410703	4324704	Q8W0E7	inorganic pyrophosphatase 1(LOC4324704)
Os.12261.1.S1_a_at	0.000344190781839665	-0.549404039697886	4332665	B3GLZ7	CBL-interacting protein kinase 31(LOC4332665)
OsAffx.15484.1.S1_at	0.000360712407194409	0.504693581271445	NA	NA	NA
Os.19350.1.S1_at	0.000365837093116941	-0.511154988679538	NA	NA	NA
Os.26900.1.A1_at	0.000381498750251384	-0.652650808134445	4346779	Q6ESN7	probable kinase CHARK(LOC4346779)
Os.8741.1.S1_at	0.000381498750251384	0.722174609771509	4332145	Q10PL7	probable inactive poly [ADP-ribose] polymerase SRO2(LOC4332145)
OsAffx.15178.1.S1_s_at	0.000383600150922922	-0.695816292375612	4339715	Q0DFN8	protein RADIALIS-like 3(LOC4339715)
Os.22000.1.S1_at	0.000388487227733211	0.781443436422253	4342115	Q42993	chitinase 1(LOC4342115)
OsAffx.21201.1.S1_at	0.000394554181302207	0.582197590780664	NA	NA	NA
Os.54934.1.S1_at	0.000408569785702882	0.665415417489947	4338925	Q6F2M6	transcription factor DIVARICATA(LOC4338925)
Os.29979.1.S1_at	0.000411369852135025	0.614168424416209	4325658	Q7XAA3	probable WRKY transcription factor 50(LOC4325658)
OsAffx.16888.1.S1_at	0.00042697303253289	1.00346141714615	NA	NA	NA
Os.17136.1.S1_at	0.000432872613184686	0.658313620199173	4333985	Q851F9	probable zinc metalloprotease EGY3, chloroplastic(LOC4333985)
OsAffx.14409.1.S1_at	0.000436305008372782	-0.563292479107635	4337123	NA	NA
Os.7770.1.S1_at	0.000442904560772582	0.702438101458391	NA	NA	NA
Os.7688.1.S1_at	0.000467174888670275	0.553063210807582	4348760	A3C592	putative transporter arsB(LOC4348760)
Os.51119.1.S1_at	0.000467174888670275	0.688370303851721	4330263	Q6ESR9	ganglioside-induced differentiation-associated protein 2(LOC4330263)
Os.11301.1.S1_x_at	0.00049123937031501	0.522167345706254	4349740	Q2RAQ9	probable calcium-binding protein CML36(LOC4349740)
Os.11039.1.S1_s_at	0.000519845598299072	1.19201485436837	9267997	Q7XR98	heat shock protein 82(LOC9267997)
Os.4671.1.S1_a_at	0.000527839543789004	0.699214719583506	4326471	Q0JMY8	salt stress-induced protein(LOC4326471)
Os.12856.2.S1_at	0.000537482028401645	0.59191636142292	4339461	Q53WK3	protein REVERSION-TO-ETHYLENE SENSITIVITY1(LOC4339461)
Os.21634.1.S1_at	0.000537482028401645	0.718875418987083	4325145	Q8S0S6	gibberellin 2-beta-dioxygenase(LOC4325145)
Os.53801.1.S1_at	0.000546109767166341	0.560023391626365	4332482	Q10N10	cytoplasmic phosphatidylinositol transfer protein 1(LOC4332482)
Os.8557.1.S1_at	0.000549681754883471	0.67287437646212	NA	NA	NA
OsAffx.15160.1.S1_at	0.000557281849330904	-0.67162084522898	9272120	Q6AUG4	fasciclin-like arabinogalactan protein 13(LOC9272120)
Os.9554.1.S1_at	0.000563357925607309	0.502811760770585	4336988	Q7XN09	cysteine-rich and transmembrane domain-containing protein A(LOC4336988)
OsAffx.6066.1.S1_s_at	0.000591393635059694	-0.510743400144617	4345902	Q6ZBP5	fasciclin-like arabinogalactan protein 1(LOC4345902)
Os.20206.1.S1_at	0.000593396885430396	0.855077535513128	4330048	Q6K219	uncharacterized LOC4330048(LOC4330048)
Os.2901.1.S1_at	0.000605036621121553	0.546844929003213	4334163	NA	NA
Os.27876.1.S1_x_at	0.000633983241393709	0.866330050060154	4344636	Q6ZJK7	aromatic-L-amino-acid decarboxylase(LOC4344636)
Os.17921.1.S1_at	0.000639829514268596	-0.611391928956271	4339516	B7FA34	phosphomethylethanolamine N-methyltransferase(LOC4339516)
Os.773.1.S1_s_at	0.000679280192916945	0.870943031312559	4326660	Q3C1U0	cytochrome P450 72A15(LOC4326660)
Os.30390.1.S1_at	0.000680214024960372	-0.524570399829766	4327705	Q0JP02	uncharacterized LOC4327705(LOC4327705)
Os.2075.1.S1_at	0.000680214024960372	-0.623256372466752	4326722	Q94IY5	probable beta-D-xylosidase 2(LOC4326722)
Os.55494.1.S1_at	0.000684051737211756	0.720580402480779	4351528	Q2QXK9	uncharacterized LOC4351528(LOC4351528)
Os.8888.1.S1_at	0.00068915350906443	0.773857180827604	NA	NA	NA
Os.6861.1.S1_at	0.000744164060338604	0.636492408064199	4346996	NA	NA
Os.9836.1.S1_at	0.000744164060338604	0.707328170051942	NA	NA	NA
OsAffx.23248.1.S1_at	0.000748409830293122	-0.683656673084568	NA	NA	NA
Os.6139.1.S1_at	0.000748409830293122	0.573896563536394	4345706	Q6ZCH3	probable alpha,alpha-trehalose-phosphate synthase [UDP-forming] 9(LOC4345706)
Os.51405.1.S1_at	0.000757997738875389	-0.506024060391574	4346718	NA	NA
Os.45997.1.S1_x_at	0.00075900778460035	0.577540958132323	4326569	Q5VP66	uncharacterized LOC4326569(LOC4326569)
Os.51562.1.S1_at	0.00078933415221078	-0.693982567028924	4335958	Q7XUW7	uncharacterized LOC4335958(LOC4335958)
Os.15281.1.S1_at	0.000807969988101777	0.794646795227356	4344204	Q0D3V1	momilactone A synthase-like(LOC4344204)
Os.42024.1.S1_at	0.000810526178518759	-0.536210953795213	4324610	Q94EE4	copper transporter 1(LOC4324610)
OsAffx.24153.1.S1_s_at	0.00082654861586988	0.501393365478097	4328452	Q6H515	transcription factor MafA(LOC4328452)
Os.6649.1.S1_at	0.000845915868932254	-0.668907801733895	4326394	Q94DG6	zinc transporter 1(LOC4326394)
Os.9152.1.S1_at	0.000845915868932254	0.716789927348739	NA	NA	NA
Os.17405.1.S1_a_at	0.000845915868932254	0.852668515065789	4352286	Q2QQ90	ureide permease 2(LOC4352286)
OsAffx.31247.1.S1_at	0.000845915868932254	0.71852235103969	4350585	NA	NA
Os.51929.1.S1_at	0.000864385314027896	0.791901062374659	4348767	NA	NA
Os.56018.1.S1_at	0.000888849779494323	0.754789302988277	4339323	Q75IJ0	uncharacterized LOC4339323(LOC4339323)
Os.54109.1.S1_at	0.000891754657070124	0.532394992563567	4333339	Q6F2W7	AAA-ATPase At3g50940(LOC4333339)
Os.14186.1.S1_at	0.000919996364257332	0.549583296030408	4332286	Q10NY1	chorismate synthase 2, chloroplastic(LOC4332286)
OsAffx.10957.1.S1_at	0.000931864950329192	-0.670177807823463	4327121	Q94E60	uncharacterized LOC4327121(LOC4327121)
Os.34779.1.S1_at	0.000939001084416108	-0.606749200316746	4324057	Q0JQI5	receptor-like protein 12(LOC4324057)
OsAffx.24899.1.S1_at	0.000939001084416108	0.537836909513749	4331106	B9F463	putative F-box protein PP2-B12(LOC4331106)
Os.27926.1.A1_s_at	0.000952361029330703	0.51357582238627	4344318	NA	NA
Os.19385.1.S1_at	0.000953870951653116	0.723817547028129	4323915	Q5JM47	uncharacterized LOC4323915(LOC4323915)
Os.8961.1.S1_s_at	0.000970296874387973	0.67205635541847	4339451	Q6IES4	probable WRKY transcription factor 50(LOC4339451)
Os.51747.1.S1_x_at	0.000999810366586985	0.78525092569611	4333078	Q7Y0F6	SPX domain-containing protein 5(LOC4333078)
Os.2867.1.A1_at	0.00100185660300363	0.601641130827959	4351131	Q2QZJ8	transcription factor MYB108(LOC4351131)
Os.34466.1.S1_s_at	0.00100311109655374	0.535026363757905	4327132	Q5VQZ9	homeobox even-skipped homolog protein 2(LOC4327132)
Os.54453.1.S1_at	0.00102202935350219	-0.525836421881399	4346286	NA	NA
Os.57041.1.S1_at	0.00104629025891891	0.857315812965753	4351988	Q2QTT7	cell wall / vacuolar inhibitor of fructosidase 2(LOC4351988)
OsAffx.3569.1.S1_x_at	0.00105421127195917	0.681502289448629	4333923	Q6ASW6	cortical cell-delineating protein(LOC4333923)
Os.10615.1.S1_s_at	0.00107585078672603	0.734179411941888	4351317	V5K4S5	non-specific lipid-transfer protein 2B(LOC4351317)
Os.11800.1.S1_s_at	0.00108768626149571	0.96762593297322	4323896	B9EYZ4	ABC transporter B family member 11(LOC4323896)
Os.46616.1.S1_x_at	0.00108768626149571	0.584851514307483	NA	NA	NA
Os.39087.1.S1_at	0.00110393282257187	0.55839989453352	4327212	Q9XHX6	pathogen-related protein(LOC4327212)
Os.49634.1.S1_x_at	0.00115203615420421	0.541114665091921	4325617	Q94DT1	dynein light chain LC6, flagellar outer arm(LOC4325617)
OsAffx.985.3.S1_x_at	0.00115203615420421	-0.703308917500857	4327353	NA	NA
Os.55407.1.S1_at	0.0011534251305855	1.00684225020937	4334442	Q851Q2	uncharacterized LOC4334442(LOC4334442)
Os.17286.1.S1_at	0.00115731093113729	0.521137843179238	4332717	Q8H7M1	NAC transcription factor ONAC010-like(LOC4332717)
Os.37571.1.S1_at	0.00121115373344897	0.941468420495773	4345860	Q6ZFF2	basic blue protein(LOC4345860)
Os.48846.1.S1_at	0.00124399504138539	-0.674228877181466	4347055	Q6ER17	gibberellin-regulated protein 12(LOC4347055)
Os.33316.1.S1_at	0.00125991360729585	0.760784215684467	4323946	Q8LQT7	3-ketoacyl-CoA synthase 5(LOC4323946)
Os.32925.2.S1_at	0.00126645379360067	-0.577551111227645	9270889	B9EU28	GDSL esterase/lipase At2g27360(LOC9270889)
Os.5562.1.S1_at	0.0013217464557514	0.51069667257478	4336874	O82807	ubiquinol oxidase 2, mitochondrial(LOC4336874)
Os.53938.1.S1_at	0.00134296916033952	0.632155001998519	4338538	A0A0P0WLF6	pectinesterase(LOC4338538)
Os.33184.1.S1_at	0.00146067368944592	0.602633646112597	4325584	Q8S1M1	putative methyltransferase DDB_G0268948(LOC4325584)
Os.11330.1.S2_at	0.00149642673969981	0.526044020895863	4333058	Q93VJ3	late embryogenesis abundant protein Lea5-D(LOC4333058)
Os.55575.1.S1_at	0.00150685493708031	0.620915657172189	4337600	Q75L18	cysteine-rich repeat secretory protein 55(LOC4337600)
Os.37729.1.S1_s_at	0.00151537149998897	0.726175416126913	9268662	A5HEI2	Bowman-Birk type bran trypsin inhibitor(LOC9268662)
Os.28593.1.S1_at	0.00153834620379575	0.777148530058862	4341136	Q5Z9M7	BTB/POZ domain-containing protein POB1(LOC4341136)
Os.46559.1.S1_at	0.0015791229985665	0.513055852125639	4349142	Q337A5	actin-depolymerizing factor 10(LOC4349142)
OsAffx.26320.1.S1_x_at	0.00163154335883981	-0.571472399408849	4335823	A0A0P0WA64	histone H3-like centromeric protein CSE4(LOC4335823)
Os.56080.1.S1_at	0.00167603288429646	0.689348680912653	4333712	Q9FRF4	wiskott-Aldrich syndrome protein homolog(LOC4333712)
OsAffx.11789.1.S1_s_at	0.00169308722611846	-0.642300585410695	NA	NA	NA
Os.53584.1.S1_at	0.00169476369932603	0.587179802171766	4328835	Q6EQJ6	thermospermine synthase ACAULIS5(LOC4328835)
Os.46872.1.S1_at	0.0017322834558603	1.44519425849688	4349113	Q9FW97	cytochrome P450 89A2(LOC4349113)
Os.8778.1.S1_a_at	0.00174013881880745	0.544289375745524	4340490	Q84QK0	12-oxophytodienoate reductase 1(LOC4340490)
Os.5809.1.S1_s_at	0.00175243423566304	0.830039157715716	4351147	Q2QZH2	uncharacterized LOC4351147(LOC4351147)
Os.53852.1.S1_at	0.00179809365117922	0.574760664884924	4335176	Q8GU65	ABC transporter C family member 14(LOC4335176)
OsAffx.985.7.S1_x_at	0.00181049789557563	-0.652011645290701	9270191	NA	NA
Os.32634.1.S1_at	0.00181597724884681	0.55600407628598	4344354	Q0D3F9	myb-related protein 340(LOC4344354)
OsAffx.7566.1.S1_at	0.00181702834010671	-0.580553467506054	4351814	Q2QVK7	2-alkenal reductase (NADP(+)-dependent)(LOC4351814)
Os.41164.1.S1_at	0.00184712517006358	-0.518948463007455	4326605	Q0JL02	protein RADIALIS-like 2(LOC4326605)
Os.15938.1.S1_at	0.00185313514485219	0.604032000418571	4332481	Q8H001	low temperature-induced protein lt101.2(LOC4332481)
Os.36104.1.S1_at	0.00185313514485219	0.713421465126956	4329468	B9F080	glycerophosphodiester phosphodiesterase GDPD1, chloroplastic(LOC4329468)
Os.11906.1.S1_at	0.00185313514485219	0.882778071439497	4325299	A2ZWW8	uncharacterized LOC4325299(LOC4325299)
OsAffx.7132.1.S1_at	0.00189795950110303	-0.832698311333697	9271600	NA	NA
Os.56149.1.S1_at	0.00191362590062496	-0.541095065903846	4330483	Q6YV09	uncharacterized LOC4330483(LOC4330483)
Os.54606.1.S1_at	0.00192930224087443	0.521958057091366	4337615	Q65XA8	uncharacterized LOC4337615(LOC4337615)
Os.5516.1.S1_at	0.00198073234208633	0.832681683535342	9271243	NA	NA
OsAffx.4250.1.S1_s_at	0.00199397607084112	-0.601916530084814	4337727	Q5U1M6	peroxidase 2(LOC4337727)
Os.169.1.S1_at	0.00200451353020753	0.606336652562315	4351188	O49824	xylanase inhibitor protein 2-like(LOC4351188)
OsAffx.27459.2.S1_s_at	0.00202197354064969	0.571866491954904	4340084	Q9SNR1	early nodulin-93(LOC4340084)
Os.10497.1.S1_s_at	0.0020259503482822	0.871769521742792	4343033	Q8H5X2	protein TsetseEP(LOC4343033)
Os.39673.1.A1_at	0.0020259503482822	0.539004050471279	NA	NA	NA
Os.6664.1.S1_at	0.0020259503482822	0.52966947862145	4339526	Q6L4H1	non-specific lipid-transfer protein 2(LOC4339526)
Os.49611.1.S1_at	0.00210627919730336	0.645202799119179	4352286	Q2QQ90	ureide permease 2(LOC4352286)
Os.57456.1.S1_x_at	0.00219650395517451	0.809787767366612	4326471	B7E7K3	salt stress-induced protein(LOC4326471)
Os.51648.1.S1_at	0.00220889663093863	0.588830884154327	4332705	Q10M28	WUSCHEL-related homeobox 6(LOC4332705)
Os.12633.1.S1_s_at	0.00221192835373301	1.04225527176913	4350452	Q2R4Z7	dehydrin Rab16C(LOC4350452)
OsAffx.26739.1.S1_s_at	0.00221192835373301	1.09349621377413	NA	NA	NA
Os.11800.1.S1_at	0.00221634723418023	0.968406901751127	4323896	B9EYZ4	ABC transporter B family member 11(LOC4323896)
Os.5798.1.S1_at	0.00222175149752661	-0.522310611050819	4329745	Q69S88	uncharacterized LOC4329745(LOC4329745)
OsAffx.30196.1.S1_at	0.00231846811100329	-0.775415636379114	4347868	Q650Y4	stem bromelain(LOC4347868)
Os.54864.1.S1_at	0.0023215078479207	0.819781599609651	NA	NA	NA
Os.20204.2.S1_a_at	0.00233951590824969	0.643936575654887	4328717	Q7Y0Y6	probable histone deacetylase 19(LOC4328717)
Os.5034.1.S1_at	0.00234421737063244	-0.551959009729641	4344276	NA	NA
Os.20230.1.S1_at	0.00235037940272618	0.71981535358169	4350821	Q2R1V2	barwin(LOC4350821)
Os.4965.1.S1_at	0.00239507595747103	-0.736733914781392	4334521	Q6ATP8	dirigent protein 15(LOC4334521)
Os.38638.1.S1_at	0.00246744974621817	0.867798631103514	4340083	O82787	early nodulin-93(LOC4340083)
OsAffx.15106.2.S1_at	0.00253173883810714	-0.615380231004	9272354	NA	NA
Os.55429.1.S1_at	0.00254641341348644	0.614760241893693	4340484	Q69TI2	putative 12-oxophytodienoate reductase 6(LOC4340484)
Os.7388.2.S1_x_at	0.00254905583064665	0.520211435698247	4342477	Q7XID9	uncharacterized LOC4342477(LOC4342477)
Os.53217.1.S1_x_at	0.00258370146889169	0.676190475809639	NA	NA	NA
OsAffx.19438.1.S1_at	0.00262711751299242	-0.583624355455432	9272298	NA	NA
Os.50916.1.S1_at	0.00264460676579117	-0.551211063091597	4349725	Q2RAT1	probable carboxylesterase 17(LOC4349725)
OsAffx.28184.2.S1_at	0.00264460676579117	-0.500389190931406	4342010	Q5Z8T8	uncharacterized LOC4342010(LOC4342010)
OsAffx.19451.1.S1_at	0.00264460676579117	-0.569264156961355	NA	NA	NA
Os.32925.2.S1_x_at	0.00275471868319444	-0.571695832362491	9270889	B9EU28	GDSL esterase/lipase At2g27360(LOC9270889)
Os.5770.1.S1_at	0.0028236273954515	-0.522368070847487	4336328	Q7F8Y7	uncharacterized LOC4336328(LOC4336328)
Os.30512.1.S1_at	0.00291011476003372	0.566031989148119	4326690	Q9FE35	probable WRKY transcription factor 71(LOC4326690)
OsAffx.18050.2.S1_at	0.00291011476003372	-0.681655716943317	9266916	Q6K9B1	wall-associated receptor kinase 2(LOC9266916)
Os.55306.1.S1_at	0.00297193813687946	0.573677940677023	4347198	Q67U49	uncharacterized LOC4347198(LOC4347198)
Os.38022.1.S1_at	0.00298614773215504	0.5079992751156	4325642	A2ZWS2	probable glutathione S-transferase GSTU6(LOC4325642)
Os.28435.5.S1_at	0.00299476063007028	0.582896553359004	4349363	Q94LP4	S-norcoclaurine synthase 1(LOC4349363)
Os.23154.1.S1_at	0.00302359230373326	0.661383234573269	4330677	Q6Z7T3	GDSL esterase/lipase At1g71250(LOC4330677)
OsAffx.3569.1.S1_at	0.00302359230373326	0.631839522925674	4333923	Q6ASW6	cortical cell-delineating protein(LOC4333923)
Os.6656.1.S1_at	0.00303003996357262	-0.544865989220553	4329036	Q6K4S7	salt stress root protein RS1-like(LOC4329036)
OsAffx.7566.1.S1_s_at	0.00304897259666484	-0.645337551580466	4351814	Q2QVK7	2-alkenal reductase (NADP(+)-dependent)(LOC4351814)
Os.14366.1.S1_at	0.00310661087531354	0.587026558506531	4345876	NA	NA
Os.9495.1.S1_at	0.00310684875340149	-0.560556389962632	4340772	Q5VNF4	nuclear transcription factor Y subunit B-9(LOC4340772)
Os.51246.1.S1_at	0.00311089547440889	-0.548782643954368	4350110	B9GA20	putative cysteine-rich receptor-like protein kinase 12(LOC4350110)
Os.55408.1.S1_at	0.00314091850238388	0.676948940911778	NA	NA	NA
Os.51273.1.S1_at	0.0031750838020273	0.899755855217247	NA	NA	NA
Os.8178.1.S1_at	0.00324387869081791	0.875954089899499	4350823	NA	NA
Os.54304.1.S1_at	0.00324546762031226	0.708204789056063	4335068	Q0JF21	lectin(LOC4335068)
Os.2376.1.S1_at	0.00324546762031226	0.647256554637741	4332456	Q10N44	protein IN2-1 homolog A(LOC4332456)
Os.18474.1.S1_at	0.00325950856969852	-0.510357632587203	4336272	Q7XU54	cytochrome b561 and DOMON domain-containing protein At3g07570(LOC4336272)
Os.12664.1.S1_at	0.00330141772443361	-0.536470006242821	4343507	B7FA79	putative receptor-like protein kinase At4g00960(LOC4343507)
OsAffx.19366.1.S1_at	0.00341509649155827	0.720239436814296	4351074	NA	NA
Os.22058.1.S1_at	0.00341550303500478	0.633245726996249	4349267	Q7XCK6	chitinase 8(LOC4349267)
Os.14616.1.S1_at	0.00345763873858884	0.781118933506205	4343432	Q6Z4M0	bisdemethoxycurcumin synthase-like(LOC4343432)
OsAffx.6397.1.S1_at	0.00353691669041207	0.594436628912615	4347106	Q69PC6	keratin-associated protein 6-2(LOC4347106)
OsAffx.27542.1.S1_s_at	0.0035573449116221	0.621789310279478	4340411	NA	NA
Os.49198.1.S1_at	0.00364344903911525	0.775025884252021	4337404	Q7XKB7	protein YLS9(LOC4337404)
Os.6034.1.S1_at	0.00365108131932819	-0.76491364481778	4327307	Q9FU17	1-aminocyclopropane-1-carboxylate synthase 7(LOC4327307)
Os.39998.1.A1_at	0.00384641989980162	0.557223304563787	NA	NA	NA
Os.27559.1.S1_at	0.00385333836031861	-0.73429075115355	4345957	NA	NA
Os.50053.1.A1_at	0.00401960447172896	0.855600651772478	4342424	NA	NA
Os.15850.1.S1_at	0.00404895736587466	0.874671457584542	NA	NA	NA
Os.1818.1.S1_at	0.0042153771664316	0.513996757121228	4326569	Q5VP66	uncharacterized LOC4326569(LOC4326569)
Os.55684.1.S1_at	0.00425375315572979	-0.55855752284024	4325139	Q5JMK6	basic leucine zipper 6(LOC4325139)
Os.18983.1.S1_at	0.00428617027539141	0.699596184506185	4334004	NA	NA
Os.10615.1.S1_x_at	0.00436794077001188	0.621442260395091	4351317	Q2QYL2	non-specific lipid-transfer protein 2B(LOC4351317)
Os.7393.1.S1_at	0.00441210430218202	-0.604904652476927	4342240	NA	NA
Os.2373.1.S1_at	0.0044216714075643	-0.571139080513326	4349348	O24230	expansin-B2(LOC4349348)
OsAffx.27160.1.S1_at	0.00445153356000202	0.530250625237065	NA	NA	NA
Os.29987.2.S1_at	0.00446578158626666	0.508683392980053	4339739	Q7XAA1	probable WRKY transcription factor 23(LOC4339739)
Os.4653.1.S1_at	0.00460095365324652	0.71334564053592	9268662	A5HEI2	Bowman-Birk type bran trypsin inhibitor(LOC9268662)
Os.30670.1.S1_at	0.00471953074457018	0.813925801524917	9266984	NA	NA
OsAffx.27357.1.S1_at	0.00472942952030747	0.518149632929677	4339529	NA	NA
Os.14191.1.S1_at	0.00496185557668293	0.512770575019059	4344623	Q0J845	stellacyanin(LOC4344623)
Os.2694.1.S1_at	0.00496677082799496	0.618582941071466	4336376	Q7FAX1	peroxygenase(LOC4336376)
OsAffx.14448.1.S1_at	0.00503337534284174	0.679152127027074	4337313	Q56UD1	beta-fructofuranosidase, insoluble isoenzyme 5-like(LOC4337313)
OsAffx.6337.1.S1_x_at	0.00507664552862756	0.836281375215089	4346868	Q69NK2	AP2-associated protein kinase 1(LOC4346868)
Os.8061.1.S1_at	0.00536629305424967	0.566260161045684	4324159	Q942D4	BURP domain-containing protein 3(LOC4324159)
Os.9273.1.S1_x_at	0.0054367874375521	0.755347392468108	9267135	NA	NA
OsAffx.25974.1.S1_at	0.00558800356021198	0.775205156506836	NA	NA	NA
OsAffx.30442.1.S1_at	0.00558800356021198	-0.526081268723303	NA	NA	NA
Os.55343.1.S1_at	0.00558800356021198	0.707712228262336	9267389	B7F0Q2	glycine-rich cell wall structural protein(LOC9267389)
Os.16041.1.S1_at	0.00569945645023092	0.536896796534275	4332421	Q0DT04	uncharacterized protein Mb0911c(LOC4332421)
Os.46450.1.S1_at	0.00570055403491888	0.810035335765932	4348974	Q9FWU4	uncharacterized LOC4348974(LOC4348974)
Os.3415.1.S1_s_at	0.00580603242661411	0.820342952183376	4349267	Q7XCK6	chitinase 8(LOC4349267)
Os.28441.1.S1_at	0.0058192064628421	0.840369420534686	4334592	Q84T96	zinc finger protein ZAT12(LOC4334592)
Os.30593.1.S1_at	0.00590740412443082	0.64583067637849	4326529	Q8S1V3	uncharacterized LOC4326529(LOC4326529)
Os.11250.1.S1_at	0.00595715375019379	0.574259166003961	4328809	Q6EUG4	heat stress transcription factor C-2a(LOC4328809)
Os.8947.1.S1_at	0.00599062319771393	0.507695564065233	4331659	Q10RL8	FAD-dependent urate hydroxylase(LOC4331659)
Os.53414.1.S1_at	0.00601201452964911	0.735638990578243	4332483	Q10N09	LOB domain-containing protein 1(LOC4332483)
Os.25572.1.S1_at	0.00612233951220709	-0.556009089350187	4329753	Q69JW7	aldose 1-epimerase(LOC4329753)
Os.12063.1.S1_at	0.0062028112633533	0.554910403302033	NA	NA	NA
Os.46022.1.S1_at	0.00626189581842624	0.559799432836979	4342272	Q8LHY4	uncharacterized LOC4342272(LOC4342272)
Os.21629.1.S1_at	0.0063189901108481	0.516496156992733	4347927	Q0IZF1	basic blue protein(LOC4347927)
Os.10982.1.S1_at	0.00636790981029162	0.609651725605709	4330357	Q6ZHB9	uncharacterized LOC4330357(LOC4330357)
Os.51275.1.S1_at	0.00640726189931514	0.648398830604602	4334926	Q0JFE7	uncharacterized LOC4334926(LOC4334926)
Os.46616.1.S1_at	0.00640726189931514	0.6474612034575	4334201	Q8W5H7	peroxidase 35(LOC4334201)
OsAffx.30676.1.S1_x_at	0.00654441226492931	0.625489395292413	4348973	NA	NA
Os.55827.1.S1_at	0.00658395001307471	0.548212365689839	4350545	Q2R432	probable WRKY transcription factor 56(LOC4350545)
Os.11520.1.S1_at	0.00662190569596403	-0.609555397949334	4338117	Q6I5W4	arabinogalactan peptide 16(LOC4338117)
Os.27482.1.A1_at	0.00664222413408251	0.682147086916409	4339339	Q65X09	uncharacterized LOC4339339(LOC4339339)
Os.3729.1.S1_at	0.0068192033585943	0.56844579211994	4325794	Q9LGB2	Bowman-Birk type wound-induced proteinase inhibitor WIP1(LOC4325794)
Os.51226.1.S1_at	0.0068481716225451	0.648625904557971	4334054	Q7Y1G8	uncharacterized LOC4334054(LOC4334054)
OsAffx.18737.1.S1_at	0.00690059000416896	0.577542020916897	NA	NA	NA
Os.12633.1.S1_at	0.00690198949523402	1.20394478791734	4350452	Q2R4Z7	dehydrin Rab16C(LOC4350452)
Os.15026.1.S1_at	0.00692632572362135	0.571398387111472	4347769	B7E7M8	probable cytokinin riboside 5'-monophosphate phosphoribohydrolase LOGL9(LOC4347769)
Os.15471.1.S1_at	0.00693809358788564	0.515953230880896	4344044	Q8GVH2	uncharacterized LOC4344044(LOC4344044)
Os.20265.1.S1_x_at	0.006950919878036	-0.521798505972214	4326385	Q8L3T8	leucine-rich repeat extensin-like protein 3(LOC4326385)
Os.9145.1.S1_at	0.00703892362424951	0.569214581253075	4338007	Q6T5D1	NADP-dependent malic enzyme, chloroplastic-like(LOC4338007)
OsAffx.22919.1.S1_x_at	0.00707014366551216	-0.581073661737923	NA	NA	NA
Os.4901.1.S1_at	0.00708368291582458	0.523877001992012	9268190	Q8S0Z6	myb-related protein Myb4-like(LOC9268190)
Os.27807.1.S1_at	0.0071713063794906	0.516856059502747	4331332	Q10SY2	cyclin-dependent protein kinase inhibitor EL2(LOC4331332)
Os.164.1.S1_at	0.0071713063794906	0.626278479280793	9272427	Q0DY59	3-hydroxy-3-methylglutaryl-coenzyme A reductase 1(LOC9272427)
Os.46777.1.S1_at	0.0073491060205147	-0.580755125929026	4335580	NA	NA
Os.47413.1.S1_at	0.00736089282124019	-0.714046510466374	4341171	Q654F1	peroxidase 2-like(LOC4341171)
Os.51147.1.S1_at	0.00740660291996182	0.684051789975598	4332423	Q10N97	cysteine-rich repeat secretory protein 55(LOC4332423)
Os.46725.1.S1_at	0.00740660291996182	-0.570974144141876	4348082	Q8W343	arf-GAP with SH3 domain, ANK repeat and PH domain-containing protein 2(LOC4348082)
OsAffx.30194.1.S1_x_at	0.00751665064351735	-0.674166428138689	4347856	Q653D0	wall-associated receptor kinase 2(LOC4347856)
OsAffx.20597.1.S1_at	0.0075823709437282	-0.553560209470623	NA	NA	NA
OsAffx.9988.1.S1_at	0.00759669647090228	-0.547282650633716	NA	NA	NA
Os.56349.1.S1_at	0.00768001393430769	0.51770776162178	4343959	Q7XI41	probable trehalose-phosphate phosphatase 3(LOC4343959)
Os.57191.1.S1_at	0.00775036685721108	0.81696869697701	4340122	NA	NA
Os.15737.1.S1_x_at	0.00786564603705454	-0.552209830289097	4345356	Q6Z5Z5	uncharacterized LOC4345356(LOC4345356)
OsAffx.26357.1.S1_at	0.00790730445635913	0.734544793157019	4335964	Q7XRK8	protein LURP-one-related 6(LOC4335964)
OsAffx.29787.1.S1_at	0.00804360290028134	0.535219246960526	NA	NA	NA
Os.32890.1.S1_at	0.00821766260493388	0.703906556120361	4351197	Q53NL9	xylanase inhibitor protein 1-like(LOC4351197)
Os.48064.1.S1_at	0.00821888768170979	0.532750018213378	4347164	Q69P94	protein TIFY 10c(LOC4347164)
Os.34372.1.S1_at	0.00821888768170979	0.584782541183889	4341949	Q5Z6F5	probable protein phosphatase 2C 59(LOC4341949)
Os.39995.1.S1_x_at	0.00839995382986477	0.643174931805555	NA	NA	NA
Os.9300.1.S1_at	0.00842043505947894	-0.513754309847127	4338535	NA	NA
Os.8597.1.S1_at	0.00865847610887093	-0.540434858031817	4331361	Q10SU0	remorin(LOC4331361)
Os.7551.1.S1_at	0.00866633111514174	0.675428755630406	4326054	NA	NA
Os.20548.1.S1_at	0.00869634694160462	0.51456634268384	NA	NA	NA
Os.56048.1.S1_s_at	0.00873961024425607	-0.504356234249189	4324330	Q5N818	glycine-rich cell wall structural protein 2-like(LOC4324330)
Os.5601.1.S1_at	0.0089567663926995	-0.521484728614671	NA	NA	NA
OsAffx.20360.1.S1_x_at	0.00914820859516306	-0.523272351806875	NA	NA	NA
OsAffx.28754.2.S1_at	0.00914820859516306	0.562588209924846	4343466	NA	NA
Os.28823.1.S1_at	0.00915174895695003	0.66088015176539	4324574	Q8S9U5	probable glutathione S-transferase GSTU6(LOC4324574)
Os.10570.1.S1_at	0.00929860259484525	0.521997843165595	4341273	Q0DBL6	heat stress transcription factor C-2b(LOC4341273)
Os.32115.1.S1_at	0.00934345709293482	0.528688604580662	4326519	Q8S9R1	glucan endo-1,3-beta-glucosidase GII(LOC4326519)
Os.5325.1.S1_at	0.00959220206460756	0.669151165115548	4345287	Q6Z0I0	11 kDa late embryogenesis abundant protein(LOC4345287)
Os.47996.1.A1_at	0.00960338557258121	-0.527175088759791	NA	NA	NA
Os.56191.1.S1_at	0.00965012775784733	0.609609011343073	4346682	Q0J2S0	protein SAR DEFICIENT 1(LOC4346682)
Os.15298.1.S1_at	0.00967850205350743	-0.601922136940605	4332648	Q10MC3	uncharacterized LOC4332648(LOC4332648)
Os.24128.2.S1_at	0.00993707844813173	0.525417195013492	NA	NA	NA
Os.2403.1.S1_at	0.010100790742444	-0.676902557123561	4336602	Q7XT39	expansin-B5(LOC4336602)
Os.3710.1.S1_at	0.0101237987154322	0.754071941930509	4329685	NA	NA
OsAffx.26499.1.S1_at	0.0101484824810708	0.544653876111264	4336655	Q7XSQ3	mechanosensitive ion channel protein 6(LOC4336655)
Os.28539.1.S1_at	0.0102668012623135	0.578533394214459	4338386	Q5WMU6	uncharacterized LOC4338386(LOC4338386)
Os.56789.1.S1_at	0.0103351719623643	0.579037217101796	4328502	NA	NA
Os.3415.1.S1_at	0.0105838608384953	0.653496788990183	4349267	Q7XCK6	chitinase 8(LOC4349267)
Os.38309.1.S1_at	0.0106097357781605	0.557114122773298	4341299	Q5Z7F9	uncharacterized LOC4341299(LOC4341299)
Os.26888.1.A1_s_at	0.0106579775391909	-0.593529517015191	4335596	NA	NA
Os.55682.1.S1_at	0.0107378117885756	0.531632058954387	4332848	Q10LG4	uncharacterized LOC4332848(LOC4332848)
Os.35020.1.S1_at	0.0107378117885756	0.59882409914913	4349648	Q2RB40	NAC transcription factor 29(LOC4349648)
Os.44475.1.S1_x_at	0.0107809737282369	0.598948762156033	4343616	Q8H5X6	internal alternative NAD(P)H-ubiquinone oxidoreductase A1, mitochondrial(LOC4343616)
Os.46544.2.S1_x_at	0.0109100411594383	0.717963548652059	4348520	Q338P4	uncharacterized LOC4348520(LOC4348520)
Os.5809.1.S1_at	0.0109246519916298	0.840944119520808	4351147	Q2QZH2	uncharacterized LOC4351147(LOC4351147)
OsAffx.22053.1.S1_at	0.0109752276466458	0.515771642086557	NA	NA	NA
Os.4194.1.S1_at	0.0110506121738356	-0.656369601582553	4349324	Q7XCD3	cortical cell-delineating protein(LOC4349324)
Os.49281.1.S1_s_at	0.0111576220422054	0.630919484890569	4340877	Q5Z4P8	keratin-associated protein 21-1(LOC4340877)
Os.52280.1.S1_at	0.0111615721404868	0.797673636553073	4341816	Q0DA70	uncharacterized LOC4341816(LOC4341816)
OsAffx.27165.1.S1_at	0.0111615721404868	0.557900915023245	NA	NA	NA
OsAffx.25750.1.S1_at	0.0112661196323717	-0.562032654331272	4334397	A0A0N7KI72	type IV inositol polyphosphate 5-phosphatase 7(LOC4334397)
Os.44475.1.S1_at	0.0114790705634921	0.780184033199234	4343616	Q8H5X6	internal alternative NAD(P)H-ubiquinone oxidoreductase A1, mitochondrial(LOC4343616)
OsAffx.32260.1.A1_at	0.0115793128738043	0.542299667439287	NA	NA	NA
Os.51714.1.S1_at	0.0116600597755136	0.619260647741948	4344325	Q0D3I7	WUSCHEL-related homeobox 11(LOC4344325)
Os.57316.1.S1_at	0.0116942695833912	0.550150503567368	4339041	Q6I5K1	uncharacterized LOC4339041(LOC4339041)
Os.8629.1.S1_x_at	0.0117634939118204	0.553615304451044	4349602	Q7XBA6	non-specific lipid-transfer protein 1-like(LOC4349602)
Os.30568.1.S1_at	0.0118021288000474	0.599561554633387	4327611	Q8RV01	probable WRKY transcription factor 30(LOC4327611)
OsAffx.23116.2.S1_at	0.0118231244267472	0.561497645221868	4325480	A2ZP36	protein SUPPRESSOR OF K(+) TRANSPORT GROWTH DEFECT 1(LOC4325480)
Os.14079.1.S1_at	0.0119651940820959	0.56401409962511	4334427	Q7Y1I9	indole-3-glycerol phosphate lyase, chloroplastic(LOC4334427)
Os.15125.1.S1_at	0.012022415777697	-0.767974564371832	NA	NA	NA
OsAffx.5590.1.S1_at	0.0120436421113234	-0.505851645329677	NA	NA	NA
OsAffx.12887.2.S1_at	0.0126080571991349	0.650401203950821	4332420	Q10NA1	heat shock cognate 70 kDa protein(LOC4332420)
Os.29815.1.S1_at	0.0126329646021275	0.738160106705965	4324548	NA	NA
Os.12106.1.S1_at	0.0126337955823216	0.590839435882078	4333794	Q851K1	germin-like protein 3-6(LOC4333794)
OsAffx.27187.1.S1_at	0.0127110851079359	-0.548951546826209	NA	NA	NA
OsAffx.22035.1.S1_x_at	0.0132103314314697	-0.534565216571189	4327218	Q4PR53	expansin-A9(LOC4327218)
Os.51401.1.S1_at	0.0132769677029158	0.696646704109111	4345477	Q6ZBF0	DIBOA-glucoside dioxygenase BX6(LOC4345477)
Os.53098.1.S1_at	0.0132769677029158	0.631523046444097	NA	NA	NA
Os.11840.1.S1_at	0.0133194275907324	0.627136819271617	4341465	Q69XJ0	SPX domain-containing protein 1(LOC4341465)
Os.9013.1.S1_at	0.0133399536350128	0.781222441492441	4349181	Q8RUJ2	probable glutathione S-transferase GSTU6(LOC4349181)
Os.11775.1.S2_at	0.0135349735459073	0.543995275890678	4326546	Q5JKV7	receptor-like protein kinase HSL1(LOC4326546)
Os.8724.1.S1_at	0.0135349735459073	0.639758333948357	4343597	Q6ZF52	F-box protein At4g05010(LOC4343597)
OsAffx.25929.1.S1_at	0.0136228272047272	0.610614121756228	9268838	NA	NA
OsAffx.12558.1.S1_at	0.0136987492135669	-0.550066163652637	NA	NA	NA
OsAffx.17477.1.S1_s_at	0.0138733076709859	-0.524031353493182	NA	NA	NA
Os.10348.1.S1_at	0.0141303555348009	0.757891675119386	4325960	Q5ZAF2	scopoletin glucosyltransferase(LOC4325960)
Os.50903.1.S1_at	0.0141518264238837	0.710337464482366	4346529	Q6K307	indole-3-glycerol phosphate synthase(LOC4346529)
Os.30528.1.S1_at	0.0143026627065615	0.920015372018888	4345562	Q6Z563	uncharacterized LOC4345562(LOC4345562)
Os.56976.1.S1_at	0.0144326810518343	-0.502728969396003	4352584	Q2QNC1	uncharacterized LOC4352584(LOC4352584)
Os.4999.1.S1_at	0.0147315783811521	0.525406300435502	4342076	Q0D9H0	chaperone protein dnaJ 11, chloroplastic(LOC4342076)
Os.39228.1.S1_at	0.0148465975715492	0.557194432275895	4348924	Q7XDA6	glutathione S-transferase U17(LOC4348924)
Os.16615.1.S1_at	0.0148491438086932	0.650832037077523	NA	NA	NA
Os.5045.1.S1_at	0.0148535719986731	0.550239556298992	4325989	Q9FTR9	Bowman-Birk type bran trypsin inhibitor(LOC4325989)
Os.10930.1.S1_at	0.0150018626806391	0.847708485561029	4330037	Q6K6Q0	phenylalanine ammonia-lyase(LOC4330037)
Os.19740.1.S2_at	0.0150873863877894	0.630107788761133	9266310	NA	NA
Os.10590.1.S1_s_at	0.0150873863877894	0.589391136250844	4344438	Q69U48	uncharacterized LOC4344438(LOC4344438)
OsAffx.26550.1.S1_at	0.0155248645737834	0.500598599180691	NA	NA	NA
Os.47316.1.S1_at	0.0156728617277608	-0.530611756757423	NA	NA	NA
OsAffx.24926.1.S1_x_at	0.0158101262284175	0.528960355786703	4328704	Q0E2V2	LRR receptor-like serine/threonine-protein kinase EFR(LOC4328704)
Os.26933.2.S1_x_at	0.0160171523931016	-0.523675754729119	4348971	Q9FWT5	ripening-related protein 3(LOC4348971)
Os.8031.1.S1_at	0.0160448425150098	0.534406634070058	4327287	Q8LQ87	ethylene-responsive transcription factor ERF071(LOC4327287)
Os.2019.2.S1_x_at	0.0161395820953812	-0.675192571837959	4326923	Q5N8J1	bidirectional sugar transporter SWEET2b(LOC4326923)
Os.26941.1.A1_at	0.0163117884491802	-0.568148505833799	4337918	Q60D69	G-type lectin S-receptor-like serine/threonine-protein kinase At2g19130(LOC4337918)
OsAffx.19445.1.S1_at	0.0166036372600301	0.532798007799084	4349547	Q2QYW1	probable calcium-binding protein CML25/26(LOC4349547)
Os.27583.1.S1_at	0.0166878674981535	-0.518831113484429	4349573	Q2RBJ0	uncharacterized LOC4349573(LOC4349573)
Os.770.1.S1_at	0.017032453273594	0.617694406208027	9271449	NA	NA
Os.51876.1.S1_at	0.0170468274184975	0.673594900670851	4345212	B9G069	probable monogalactosyldiacylglycerol synthase 2, chloroplastic(LOC4345212)
Os.6595.1.S1_a_at	0.0170542556442887	-0.592424132650145	4332690	Q10M50	magnesium-chelatase subunit ChlH, chloroplastic(LOC4332690)
Os.54932.1.S1_at	0.0172545445439564	0.548145188428776	4351606	NA	NA
Os.11039.3.S1_at	0.0174619160880934	0.844931746162747	9267997	Q7XR98	heat shock protein 82(LOC9267997)
OsAffx.30676.2.S1_x_at	0.0177398127730228	0.571913092458653	4348972	Q9FWU2	uncharacterized LOC4348972(LOC4348972)
Os.22681.1.S1_at	0.0179059804846659	0.672031564706831	4324604	Q8S1C7	cytochrome P450 72A15(LOC4324604)
Os.6075.1.S2_at	0.0180826129481316	0.621536748155451	4335021	NA	NA
Os.7108.1.S1_at	0.0183155430823392	-0.684301936446894	4329797	Q6EPT1	uncharacterized LOC4329797(LOC4329797)
Os.52536.1.S1_at	0.019254062566812	0.543355188426611	4336415	Q7X8V3	phenylalanine ammonia-lyase(LOC4336415)
Os.31185.1.S1_at	0.0194142558940536	0.59483158910245	4327691	Q0JP62	monothiol glutaredoxin-S3(LOC4327691)
Os.15692.1.S1_at	0.0194142558940536	-0.552573836447721	4333368	NA	NA
OsAffx.24308.1.S1_s_at	0.019474629511475	-0.556435053384538	9267422	NA	NA
Os.31778.2.S1_x_at	0.0196641612524588	0.513907477583428	4327401	Q5QLC8	flavonol synthase/flavanone 3-hydroxylase(LOC4327401)
Os.47761.1.S1_at	0.0196641612524588	0.537217617750269	4332184	Q84U04	glutamate decarboxylase 1(LOC4332184)
Os.55823.1.S1_at	0.0196939543015735	0.587088749952717	4352120	Q2QSD5	E3 ubiquitin-protein ligase ATL6(LOC4352120)
Os.39031.1.S1_at	0.0197213785719997	0.537953481297737	NA	NA	NA
Os.56899.1.S1_at	0.0197285975686221	-0.505504940642681	4344052	Q8GVF7	peroxidase 2(LOC4344052)
Os.57506.1.S1_at	0.0200014627295994	0.717734191378875	4341343	Q0DBF4	ent-sandaracopimaradiene 3-hydroxylase(LOC4341343)
Os.15942.4.S1_at	0.0201348574925461	0.533187002156979	NA	NA	NA
Os.2371.1.S1_at	0.0204207020211391	0.621147958871584	4352160	Q2QRV3	alpha-dioxygenase 1(LOC4352160)
OsAffx.4049.1.S1_at	0.0206626804843023	0.503087721658823	NA	NA	NA
Os.46793.1.S1_at	0.0210341241053744	0.557118698169578	4348105	Q94HS1	thaumatin-like protein 1b(LOC4348105)
Os.19472.1.S1_at	0.0210964047524157	0.69409767876082	4326000	Q0JR27	Bowman-Birk type bran trypsin inhibitor-like(LOC4326000)
Os.50019.1.S1_at	0.0211259935006981	0.552118285632143	4331521	Q10S64	uncharacterized LOC4331521(LOC4331521)
Os.50903.2.S1_x_at	0.021179160188443	0.591051176530665	4346529	Q6K306	indole-3-glycerol phosphate synthase(LOC4346529)
OsAffx.29084.2.S1_x_at	0.0212005053406914	-0.58270037385536	NA	NA	NA
OsAffx.24986.1.S1_at	0.0213167114895504	0.505243524485786	NA	NA	NA
Os.54351.1.S1_at	0.0214104019352709	0.621932534062599	4345525	Q6ZBD8	uncharacterized LOC4345525(LOC4345525)
Os.3419.1.S1_a_at	0.0222535250486359	0.522451917687989	4326935	Q0JK19	dehydrin Rab25(LOC4326935)
Os.56144.1.S1_at	0.0222905830459872	0.597823221211127	4334864	Q10A97	ethylene-responsive transcription factor 15(LOC4334864)
OsAffx.12887.2.S1_s_at	0.0224733087987414	0.675885326066723	4332420	Q10NA1	heat shock cognate 70 kDa protein(LOC4332420)
Os.8582.1.S1_at	0.0226367835707327	-0.607703705313298	4345030	Q0J722	endo-1,3;1,4-beta-D-glucanase(LOC4345030)
Os.46671.1.S1_x_at	0.0226658477784453	0.527586250420221	9271548	Q7XDT7	putative glycine-rich cell wall structural protein 1(LOC9271548)
Os.49648.1.S1_s_at	0.0226658477784453	0.602781731471891	4330933	Q6K7E9	18.6 kDa class III heat shock protein(LOC4330933)
Os.54467.1.S1_at	0.0228879339395535	0.57752386545846	4332755	Q10LT9	probable WRKY transcription factor 53(LOC4332755)
OsAffx.5542.1.S1_at	0.0230223747528432	-0.509902953181216	4343508	Q6Z5B9	blue copper protein(LOC4343508)
Os.51778.1.S1_at	0.0234245545774914	0.517832027685662	4328933	NA	NA
Os.47474.1.S1_at	0.0236206194649539	0.596381136887208	4341688	Q67UQ4	chaperone protein dnaJ 8, chloroplastic(LOC4341688)
OsAffx.17872.1.S1_s_at	0.023751976726618	-0.536767864052828	4347027	Q69N32	uncharacterized LOC4347027(LOC4347027)
Os.5588.1.S1_s_at	0.0242282518476873	-0.522916279611361	4331937	NA	NA
Os.9988.1.S1_at	0.0246768266168914	0.642225064487052	9270608	Q2R376	uncharacterized LOC9270608(LOC9270608)
Os.9741.2.S1_at	0.0247741364367497	0.523533768736456	9266308	NA	NA
OsAffx.26878.1.S1_at	0.0248781375347041	-0.553663458399419	NA	NA	NA
Os.7784.1.S1_at	0.0248965542291608	-0.508266076508511	4352321	Q2QQ10	LIM domain-containing protein WLIM1(LOC4352321)
OsAffx.15106.1.S1_at	0.0251163601285648	-0.528953104515151	4339371	NA	NA
OsAffx.27815.1.S1_s_at	0.0251163601285648	0.596866713071246	4340994	B7F946	xylanase inhibitor protein 1(LOC4340994)
OsAffx.20077.1.S1_x_at	0.0251361933142472	-0.547909307217749	4352753	NA	NA
OsAffx.4280.2.A1_at	0.0252470108317149	0.513433452496872	9270180	C7J2F2	uncharacterized LOC9270180(LOC9270180)
OsAffx.24843.1.S1_at	0.0253965474097571	0.509440491253456	4330871	NA	NA
Os.51864.1.S1_at	0.0254076861205175	0.626159339627427	NA	NA	NA
OsAffx.4557.1.S1_s_at	0.0265889410137639	0.663328320650898	4339065	Q0DHF7	UPF0098 protein CPn_0877/CP_0992/CPj0877/CpB0906(LOC4339065)
Os.6495.1.A1_at	0.0265964808539801	-0.52904334596601	NA	NA	NA
Os.46844.1.S1_at	0.0269184767759172	0.512023577307229	4348540	Q7G7C9	GDSL esterase/lipase At5g45910(LOC4348540)
Os.55079.1.S1_at	0.0273731188041562	0.806781121006508	NA	NA	NA
OsAffx.11631.1.S1_at	0.0275577114741682	0.64602291594277	4326432	Q5ZCF2	zinc-metallopeptidase, peroxisomal(LOC4326432)
Os.13561.1.S1_s_at	0.0276061094031674	0.531552418474504	4331755	Q8S7U8	thioredoxin-like 1-1, chloroplastic(LOC4331755)
Os.54485.1.S1_at	0.028275282972068	0.586097545478489	4339749	NA	NA
Os.49973.1.S1_at	0.028788616721679	-0.502157301543712	4332657	Q10MA3	aspartic proteinase nepenthesin-1(LOC4332657)
Os.10196.1.S1_at	0.0294207679922572	0.658447769384131	NA	NA	NA
Os.27138.1.S1_at	0.0301700085032863	0.588113637575721	4348440	Q8W2W8	probable polyol transporter 6(LOC4348440)
OsAffx.7415.1.S1_at	0.0303514277169685	0.516165342120765	NA	NA	NA
Os.55564.1.S1_at	0.0310997248070194	0.541992803421048	4328369	Q6ETI3	SNF1-related protein kinase regulatory subunit gamma-like PV42a(LOC4328369)
Os.24196.1.A1_x_at	0.0321586407438248	0.622508145766274	4341755	NA	NA
Os.8873.2.S1_at	0.0326164642726872	0.534665022694296	4327163	A0A0P0V6A0	vacuolar protein sorting-associated protein 25(LOC4327163)
Os.6288.1.S1_at	0.0326541405124141	0.750789861461811	4345561	Q6Z564	uncharacterized LOC4345561(LOC4345561)
OsAffx.10906.2.A1_at	0.0327368625393947	0.575602741261011	NA	NA	NA
Os.54944.1.S1_at	0.0332319337708715	0.659284544220124	4330829	Q6Z7P9	ethylene-responsive transcription factor ERF109(LOC4330829)
Os.21801.1.S1_at	0.0334755758920819	0.533394488291093	4325684	Q5ZC52	protein NtpR(LOC4325684)
Os.6764.1.S1_at	0.034173430887156	-0.621940028595993	4337130	NA	NA
Os.8510.1.S1_at	0.0343479201552565	-0.536459614333512	9270308	Q8LME5	dirigent protein 1(LOC9270308)
Os.17659.1.S1_at	0.0343757716524185	0.705397271176639	4351915	A0A0P0Y8S2	laccase-24(LOC4351915)
Os.7966.1.S1_at	0.0345053082145349	0.600610936021578	4341395	NA	NA
Os.47802.1.A1_at	0.0347915219371855	-0.845530664092197	9267850	Q2QNT1	major pollen allergen Cor a 1 isoforms 5, 6, 11 and 16(LOC9267850)
Os.10245.1.S1_at	0.0359372137728152	0.534113315201133	4335993	Q7XV54	uncharacterized LOC4335993(LOC4335993)
Os.2019.1.S1_at	0.0367827945830468	-0.763343055901728	4326923	Q5N8J1	bidirectional sugar transporter SWEET2b(LOC4326923)
Os.46544.1.A1_at	0.0383713629819302	0.712304868661906	4348520	Q338P4	uncharacterized LOC4348520(LOC4348520)
Os.12340.1.S1_at	0.038931993535888	-0.543405317599193	4325264	Q9LHW4	GDSL esterase/lipase At5g45910(LOC4325264)
Os.36350.1.A1_at	0.0393915183199832	0.528997547053924	4335067	NA	NA
OsAffx.30458.1.S1_at	0.0394852560105843	-0.534557390437879	4348360	Q8LMB0	G-type lectin S-receptor-like serine/threonine-protein kinase At2g19130(LOC4348360)
Os.19547.1.S1_at	0.0398416370391942	0.520811602984912	4344489	NA	NA
Os.42421.1.S1_at	0.040680644956898	-0.549496089898372	NA	NA	NA
Os.13008.1.S1_at	0.0409635727198907	0.609922674158334	4345994	Q84YK8	probable lipoxygenase 8, chloroplastic(LOC4345994)
Os.30608.3.S1_x_at	0.0412285094869446	0.529599426836485	9266251	B9F176	gibberellin 2-beta-dioxygenase 8(LOC9266251)
Os.12415.1.S1_at	0.0420925523292465	0.560096345381968	4346387	Q6YWA6	uncharacterized LOC4346387(LOC4346387)
Os.6764.2.S1_at	0.0429825357596112	0.532961328764988	NA	NA	NA
Os.27807.1.S1_a_at	0.0437612988875836	0.509169896892792	4331332	Q10SY2	cyclin-dependent protein kinase inhibitor EL2(LOC4331332)
Os.36558.1.S1_x_at	0.0441853228552261	0.639702391716474	NA	NA	NA
Os.54157.1.S1_at	0.0445740069504955	0.619059251841652	4334167	Q9AUV4	UDP-glycosyltransferase 83A1(LOC4334167)
Os.18633.1.S1_at	0.0450104605772648	0.56487004180278	4336410	NA	NA
Os.8802.1.S1_at	0.0450389603672504	0.514452033194176	4329194	Q6YWE7	uncharacterized LOC4329194(LOC4329194)
Os.18922.2.S1_at	0.0450559492579952	0.614012442187923	4325408	B7E7Q9	probable calcium-binding protein CML31(LOC4325408)
Os.24041.1.A1_at	0.0470228703768145	-0.505847735321109	NA	NA	NA
Os.22621.1.S1_at	0.0474467358576608	0.716723316883184	NA	NA	NA
OsAffx.27816.1.S1_at	0.0477029245591732	0.543456508248424	4340994	B7F946	xylanase inhibitor protein 1(LOC4340994)
OsAffx.20724.2.S1_s_at	0.0480030478971149	0.635101501318455	4348145	B9G7K9	3-ketoacyl-CoA synthase 1(LOC4348145)
Os.459.1.S1_at	0.0480030478971149	0.69994334576063	4333649	Q75GX4	alpha-amylase/trypsin inhibitor(LOC4333649)
OsAffx.4677.1.S1_s_at	0.0482399398733263	-0.528873638302292	4339731	Q6L5D8	uncharacterized LOC4339731(LOC4339731)
Os.11354.1.S1_at	0.04950968992202	0.620454618973508	4336904	Q0JAD6	xyloglucan endotransglucosylase/hydrolase protein 24(LOC4336904)
Os.55330.1.S1_x_at	0.049828188648497	0.523495220570706	4350180	Q53M11	21.9 kDa heat shock protein(LOC4350180)

## Sheet: Table S2-GO
Table S2. Gene Ontology enrichment analysis of DEGs in Oryza sativa in response to multiple abiotic stresses in biological process (BP), molecular function (MF), and cellular component (CC)
GO_acc	term_type	Term	queryitem	querytotal	bgitem	bgtotal	pvalue	FDR	entries
GO:0006950	BP	response to stress	38	491	885	45078	2.9e-12	1.6e-09	// Os.27963.1.A1_at // OsAffx.22919.1.S1_x_at // Os.26792.1.S1_at // Os.11039.1.S1_s_at // OsAffx.27815.1.S1_s_at // Os.8178.1.S1_at // Os.12633.1.S1_at // Os.11039.3.S1_at // OsAffx.18732.1.S1_at // Os.47560.1.S1_at // Os.54934.1.S1_at // Os.15942.4.S1_at // Os.10131.1.S1_a_at // Os.49648.1.S1_s_at // Os.7535.1.S1_at // Os.3415.1.S1_at // OsAffx.4049.1.S1_at // Os.51718.1.S1_at // Os.39087.1.S1_…
GO:0050896	BP	response to stimulus	43	491	1462	45078	9.2e-09	2.5e-06	// Os.27963.1.A1_at // OsAffx.22919.1.S1_x_at // Os.26792.1.S1_at // Os.11039.1.S1_s_at // OsAffx.12887.2.S1_s_at // Os.10356.1.S1_at // OsAffx.27815.1.S1_s_at // Os.8178.1.S1_at // Os.55259.1.S1_at // Os.12633.1.S1_at // Os.11039.3.S1_at // OsAffx.18732.1.S1_at // Os.47560.1.S1_at // Os.19952.1.S1_at // Os.54934.1.S1_at // Os.15942.4.S1_at // Os.10131.1.S1_a_at // Os.49648.1.S1_s_at // Os.7535.1…
GO:0044036	BP	cell wall macromolecule metabolic process	8	491	50	45078	2.1e-07	3.7e-05	// OsAffx.27816.1.S1_at // Os.22000.1.S1_at // Os.3415.1.S1_s_at // OsAffx.27815.1.S1_s_at // Os.20230.1.S1_at // Os.8178.1.S1_at // Os.3415.1.S1_at // Os.54304.1.S1_at
GO:0016998	BP	cell wall macromolecule catabolic process	6	491	30	45078	2.2e-06	0.00031	// Os.3415.1.S1_s_at // Os.22000.1.S1_at // Os.20230.1.S1_at // Os.8178.1.S1_at // Os.3415.1.S1_at // Os.54304.1.S1_at
GO:0006869	BP	lipid transport	7	491	51	45078	3e-06	0.00033	// Os.27520.2.S1_x_at // Os.4194.1.S1_at // Os.6664.1.S1_at // Os.8629.1.S1_x_at // OsAffx.26317.1.S2_at // Os.6274.1.S1_at // Os.53801.1.S1_at
GO:0006952	BP	defense response	11	491	247	45078	0.00013	0.012	// OsAffx.27816.1.S1_at // Os.26792.1.S1_at // Os.47802.1.A1_at // Os.3415.1.S1_s_at // OsAffx.27815.1.S1_s_at // Os.8178.1.S1_at // Os.3415.1.S1_at // OsAffx.4049.1.S1_at // OsAffx.18732.1.S1_at // Os.459.1.S1_at // Os.39087.1.S1_at
GO:0005976	BP	polysaccharide metabolic process	11	491	252	45078	0.00015	0.012	// OsAffx.27816.1.S1_at // Os.56349.1.S1_at // Os.10131.1.S1_a_at // Os.3415.1.S1_s_at // OsAffx.27815.1.S1_s_at // Os.8178.1.S1_at // Os.3415.1.S1_at // OsAffx.14448.1.S1_at // Os.38110.1.S1_at // Os.53938.1.S1_at // Os.32115.1.S1_at
GO:0005975	BP	carbohydrate metabolic process	19	491	690	45078	0.0003	0.021	// Os.7551.1.S1_at // OsAffx.27816.1.S1_at // Os.1445.1.S1_at // Os.38110.1.S1_at // Os.18983.1.S1_at // Os.10131.1.S1_a_at // Os.3415.1.S1_s_at // Os.51558.2.S1_at // OsAffx.27815.1.S1_s_at // Os.8178.1.S1_at // Os.51558.1.S1_x_at // OsAffx.10957.1.S1_at // Os.3415.1.S1_at // Os.14079.1.S1_at // Os.36104.1.S1_at // OsAffx.14448.1.S1_at // Os.56349.1.S1_at // Os.53938.1.S1_at // Os.32115.1.S1_at
GO:0000272	BP	polysaccharide catabolic process	5	491	58	45078	0.0006	0.036	// Os.3415.1.S1_at // Os.8178.1.S1_at // OsAffx.27816.1.S1_at // Os.3415.1.S1_s_at // OsAffx.27815.1.S1_s_at
GO:0051707	BP	response to other organism	7	491	159	45078	0.0023	0.11	// Os.26792.1.S1_at // OsAffx.12887.2.S1_s_at // Os.3415.1.S1_s_at // Os.8178.1.S1_at // Os.3415.1.S1_at // Os.13008.1.S1_at // Os.459.1.S1_at
GO:0034641	BP	cellular nitrogen compound metabolic process	13	491	459	45078	0.0021	0.11	// OsAffx.15106.1.S1_at // Os.47761.1.S1_at // Os.26792.1.S1_at // Os.39294.1.S1_at // OsAffx.15106.2.S1_at // Os.50903.2.S1_x_at // Os.41771.1.S1_at // OsAffx.20077.1.S1_x_at // Os.53584.1.S1_at // OsAffx.20077.1.S1_at // Os.14079.1.S1_at // Os.12261.1.S1_a_at // Os.6595.1.S1_a_at
GO:0042221	BP	response to chemical stimulus	16	491	648	45078	0.0026	0.12	// Os.56899.1.S1_at // Os.19952.1.S1_at // Os.54934.1.S1_at // Os.2694.1.S1_at // Os.49648.1.S1_s_at // Os.10356.1.S1_at // Os.11798.1.S1_at // Os.53852.1.S1_at // Os.8178.1.S1_at // Os.55259.1.S1_at // Os.5034.1.S1_at // OsAffx.22919.1.S1_x_at // Os.47560.1.S1_at // Os.51876.1.S1_at // Os.459.1.S1_at // Os.11549.1.S1_at
GO:0009607	BP	response to biotic stimulus	7	491	174	45078	0.0036	0.15	// Os.26792.1.S1_at // OsAffx.12887.2.S1_s_at // Os.3415.1.S1_s_at // Os.8178.1.S1_at // Os.3415.1.S1_at // Os.13008.1.S1_at // Os.459.1.S1_at
GO:0008610	BP	lipid biosynthetic process	9	491	282	45078	0.0046	0.18	// Os.8778.1.S1_a_at // Os.51876.1.S1_at // Os.11914.1.S1_at // Os.18983.1.S1_at // Os.30608.3.S1_x_at // Os.2694.1.S1_at // Os.13008.1.S1_at // Os.57506.1.S1_at // Os.55429.1.S1_at
GO:0016052	BP	carbohydrate catabolic process	7	491	202	45078	0.0079	0.27	// OsAffx.27816.1.S1_at // Os.1445.1.S1_at // Os.3415.1.S1_s_at // OsAffx.27815.1.S1_s_at // Os.8178.1.S1_at // Os.14079.1.S1_at // Os.3415.1.S1_at
GO:0044255	BP	cellular lipid metabolic process	12	491	480	45078	0.0077	0.27	// Os.8778.1.S1_a_at // Os.51876.1.S1_at // Os.55429.1.S1_at // Os.18983.1.S1_at // Os.30608.3.S1_x_at // Os.2694.1.S1_at // Os.11914.1.S1_at // Os.14079.1.S1_at // Os.36104.1.S1_at // Os.57506.1.S1_at // Os.21634.1.S1_at // Os.53801.1.S1_at
GO:0006629	BP	lipid metabolic process	13	491	553	45078	0.0092	0.29	// Os.8778.1.S1_a_at // Os.51876.1.S1_at // Os.53801.1.S1_at // Os.18983.1.S1_at // Os.30608.3.S1_x_at // Os.2694.1.S1_at // Os.11914.1.S1_at // Os.36104.1.S1_at // Os.14079.1.S1_at // Os.13008.1.S1_at // Os.57506.1.S1_at // Os.21634.1.S1_at // Os.55429.1.S1_at
GO:0046486	BP	glycerolipid metabolic process	5	491	121	45078	0.012	0.36	// Os.14079.1.S1_at // Os.36104.1.S1_at // Os.53801.1.S1_at // Os.51876.1.S1_at // Os.2694.1.S1_at
GO:0009719	BP	response to endogenous stimulus	8	491	277	45078	0.013	0.36	// Os.54934.1.S1_at // Os.47560.1.S1_at // Os.10356.1.S1_at // Os.2694.1.S1_at // Os.55259.1.S1_at // Os.51876.1.S1_at // Os.19952.1.S1_at // Os.11798.1.S1_at
GO:0051704	BP	multi-organism process	7	491	229	45078	0.015	0.4	// Os.26792.1.S1_at // OsAffx.12887.2.S1_s_at // Os.3415.1.S1_s_at // Os.8178.1.S1_at // Os.3415.1.S1_at // Os.13008.1.S1_at // Os.459.1.S1_at
GO:0044262	BP	cellular carbohydrate metabolic process	10	491	412	45078	0.017	0.44	// Os.1445.1.S1_at // Os.38110.1.S1_at // Os.18983.1.S1_at // Os.10131.1.S1_a_at // Os.14079.1.S1_at // Os.36104.1.S1_at // OsAffx.14448.1.S1_at // Os.56349.1.S1_at // Os.53938.1.S1_at // Os.32115.1.S1_at
GO:0006073	BP	cellular glucan metabolic process	6	491	188	45078	0.019	0.45	// Os.56349.1.S1_at // Os.10131.1.S1_a_at // OsAffx.14448.1.S1_at // Os.38110.1.S1_at // Os.53938.1.S1_at // Os.32115.1.S1_at
GO:0044042	BP	glucan metabolic process	6	491	188	45078	0.019	0.45	// Os.56349.1.S1_at // Os.10131.1.S1_a_at // OsAffx.14448.1.S1_at // Os.38110.1.S1_at // Os.53938.1.S1_at // Os.32115.1.S1_at
GO:0043436	BP	oxoacid metabolic process	23	491	1365	45078	0.029	0.52	// Os.26792.1.S1_at // OsAffx.10957.1.S1_at // Os.27876.1.S1_x_at // Os.12261.1.S1_a_at // Os.41771.1.S1_at // OsAffx.15106.1.S1_at // Os.9145.1.S1_at // Os.18983.1.S1_at // Os.50903.2.S1_x_at // OsAffx.20077.1.S1_at // Os.8778.1.S1_a_at // Os.1445.1.S1_at // Os.30608.3.S1_x_at // OsAffx.20077.1.S1_x_at // Os.53584.1.S1_at // Os.14079.1.S1_at // Os.21634.1.S1_at // Os.47761.1.S1_at // Os.39294.1.…
GO:0044264	BP	cellular polysaccharide metabolic process	6	491	203	45078	0.026	0.52	// Os.56349.1.S1_at // Os.10131.1.S1_a_at // OsAffx.14448.1.S1_at // Os.38110.1.S1_at // Os.53938.1.S1_at // Os.32115.1.S1_at
GO:0009311	BP	oligosaccharide metabolic process	5	491	156	45078	0.031	0.52	// Os.38110.1.S1_at // OsAffx.14448.1.S1_at // Os.56349.1.S1_at // Os.53938.1.S1_at // Os.32115.1.S1_at
GO:0005984	BP	disaccharide metabolic process	5	491	154	45078	0.029	0.52	// Os.38110.1.S1_at // OsAffx.14448.1.S1_at // Os.56349.1.S1_at // Os.53938.1.S1_at // Os.32115.1.S1_at
GO:0005985	BP	sucrose metabolic process	5	491	151	45078	0.027	0.52	// Os.38110.1.S1_at // OsAffx.14448.1.S1_at // Os.56349.1.S1_at // Os.53938.1.S1_at // Os.32115.1.S1_at
GO:0006979	BP	response to oxidative stress	5	491	156	45078	0.031	0.52	// Os.56899.1.S1_at // Os.49648.1.S1_s_at // OsAffx.22919.1.S1_x_at // Os.5034.1.S1_at // Os.11549.1.S1_at
GO:0006082	BP	organic acid metabolic process	23	491	1365	45078	0.029	0.52	// Os.26792.1.S1_at // OsAffx.10957.1.S1_at // Os.27876.1.S1_x_at // Os.12261.1.S1_a_at // Os.41771.1.S1_at // OsAffx.15106.1.S1_at // Os.9145.1.S1_at // Os.18983.1.S1_at // Os.50903.2.S1_x_at // OsAffx.20077.1.S1_at // Os.8778.1.S1_a_at // Os.1445.1.S1_at // Os.30608.3.S1_x_at // OsAffx.20077.1.S1_x_at // Os.53584.1.S1_at // Os.14079.1.S1_at // Os.21634.1.S1_at // Os.47761.1.S1_at // Os.39294.1.…
GO:0016137	BP	glycoside metabolic process	5	491	155	45078	0.03	0.52	// Os.38110.1.S1_at // OsAffx.14448.1.S1_at // Os.56349.1.S1_at // Os.53938.1.S1_at // Os.32115.1.S1_at
GO:0019752	BP	carboxylic acid metabolic process	23	491	1365	45078	0.029	0.52	// Os.26792.1.S1_at // OsAffx.10957.1.S1_at // Os.27876.1.S1_x_at // Os.12261.1.S1_a_at // Os.41771.1.S1_at // OsAffx.15106.1.S1_at // Os.9145.1.S1_at // Os.18983.1.S1_at // Os.50903.2.S1_x_at // OsAffx.20077.1.S1_at // Os.8778.1.S1_a_at // Os.1445.1.S1_at // Os.30608.3.S1_x_at // OsAffx.20077.1.S1_x_at // Os.53584.1.S1_at // Os.14079.1.S1_at // Os.21634.1.S1_at // Os.47761.1.S1_at // Os.39294.1.…
GO:0010033	BP	response to organic substance	8	491	333	45078	0.033	0.54	// Os.54934.1.S1_at // Os.47560.1.S1_at // Os.10356.1.S1_at // Os.2694.1.S1_at // Os.55259.1.S1_at // Os.51876.1.S1_at // Os.19952.1.S1_at // Os.11798.1.S1_at
GO:0005982	BP	starch metabolic process	5	491	160	45078	0.034	0.54	// Os.38110.1.S1_at // OsAffx.14448.1.S1_at // Os.56349.1.S1_at // Os.53938.1.S1_at // Os.32115.1.S1_at
GO:0042180	BP	cellular ketone metabolic process	23	491	1392	45078	0.035	0.54	// Os.26792.1.S1_at // OsAffx.10957.1.S1_at // Os.27876.1.S1_x_at // Os.12261.1.S1_a_at // Os.41771.1.S1_at // OsAffx.15106.1.S1_at // Os.9145.1.S1_at // Os.18983.1.S1_at // Os.50903.2.S1_x_at // OsAffx.20077.1.S1_at // Os.8778.1.S1_a_at // Os.1445.1.S1_at // Os.30608.3.S1_x_at // OsAffx.20077.1.S1_x_at // Os.53584.1.S1_at // Os.14079.1.S1_at // Os.21634.1.S1_at // Os.47761.1.S1_at // Os.39294.1.…
GO:0032787	BP	monocarboxylic acid metabolic process	10	491	476	45078	0.039	0.58	// Os.8778.1.S1_a_at // Os.1445.1.S1_at // Os.11914.1.S1_at // Os.18983.1.S1_at // Os.30608.3.S1_x_at // OsAffx.10957.1.S1_at // Os.14079.1.S1_at // Os.57506.1.S1_at // Os.21634.1.S1_at // Os.55429.1.S1_at
GO:0006118	BP	electron transport	8	491	346	45078	0.039	0.58	// Os.773.1.S1_s_at // Os.5562.1.S1_at // Os.770.1.S1_at // Os.13561.1.S1_s_at // Os.3406.1.S1_at // Os.5034.1.S1_at // Os.7393.1.S1_at // Os.11549.1.S1_at
GO:0033036	BP	macromolecule localization	7	491	303	45078	0.052	0.74	// Os.27520.2.S1_x_at // Os.4194.1.S1_at // Os.6664.1.S1_at // Os.8629.1.S1_x_at // OsAffx.26317.1.S2_at // Os.6274.1.S1_at // Os.53801.1.S1_at
GO:0006468	BP	protein amino acid phosphorylation	15	491	887	45078	0.067	0.93	// Os.47316.1.S1_at // OsAffx.15106.1.S1_at // Os.56824.1.S1_at // OsAffx.30458.1.S1_at // Os.26792.1.S1_at // Os.39294.1.S1_at // OsAffx.15106.2.S1_at // OsAffx.20077.1.S1_x_at // OsAffx.20077.1.S1_at // Os.32644.1.S2_at // Os.46832.1.S1_at // Os.12261.1.S1_a_at // OsAffx.985.7.S1_x_at // Os.41771.1.S1_at // OsAffx.14409.1.S1_at
GO:0009725	BP	response to hormone stimulus	6	491	261	45078	0.07	0.96	// Os.54934.1.S1_at // Os.47560.1.S1_at // Os.2694.1.S1_at // Os.51876.1.S1_at // Os.19952.1.S1_at // Os.11798.1.S1_at
GO:0080090	BP	regulation of primary metabolic process	8	491	1308	45078	0.97	1	// Os.29979.1.S1_at // Os.35020.1.S1_at // Os.54934.1.S1_at // Os.4384.1.S1_at // Os.41164.1.S1_at // OsAffx.20360.1.S1_x_at // Os.17286.1.S1_at // Os.55684.1.S1_at
GO:0019222	BP	regulation of metabolic process	8	491	1399	45078	0.99	1	// Os.29979.1.S1_at // Os.35020.1.S1_at // Os.54934.1.S1_at // Os.4384.1.S1_at // Os.41164.1.S1_at // OsAffx.20360.1.S1_x_at // Os.17286.1.S1_at // Os.55684.1.S1_at
GO:0060255	BP	regulation of macromolecule metabolic process	8	491	1341	45078	0.98	1	// Os.29979.1.S1_at // Os.35020.1.S1_at // Os.54934.1.S1_at // Os.4384.1.S1_at // Os.41164.1.S1_at // OsAffx.20360.1.S1_x_at // Os.17286.1.S1_at // Os.55684.1.S1_at
GO:0006575	BP	cellular amino acid derivative metabolic process	5	491	323	45078	0.28	1	// Os.14079.1.S1_at // Os.17659.1.S1_at // Os.53217.1.S1_x_at // Os.50903.2.S1_x_at // Os.39228.1.S1_at
GO:0019538	BP	protein metabolic process	22	491	2770	45078	0.95	1	// OsAffx.24843.1.S1_at // Os.20204.2.S1_a_at // Os.34372.1.S1_at // Os.31778.2.S1_x_at // Os.32644.1.S2_at // Os.12261.1.S1_a_at // Os.41771.1.S1_at // OsAffx.15106.1.S1_at // Os.26792.1.S1_at // OsAffx.20077.1.S1_at // Os.56824.1.S1_at // OsAffx.11734.1.S1_at // OsAffx.12887.2.S1_s_at // OsAffx.20077.1.S1_x_at // OsAffx.30458.1.S1_at // Os.17112.1.S1_at // OsAffx.14409.1.S1_at // Os.47316.1.S1_…
GO:0016053	BP	organic acid biosynthetic process	7	491	410	45078	0.17	1	// Os.8778.1.S1_a_at // Os.11914.1.S1_at // Os.30608.3.S1_x_at // Os.50903.2.S1_x_at // Os.14079.1.S1_at // Os.57506.1.S1_at // Os.55429.1.S1_at
GO:0005996	BP	monosaccharide metabolic process	5	491	259	45078	0.16	1	// Os.14079.1.S1_at // Os.1445.1.S1_at // Os.18983.1.S1_at // Os.10131.1.S1_a_at // OsAffx.14448.1.S1_at
GO:0006807	BP	nitrogen compound metabolic process	28	491	3755	45078	0.99	1	// Os.29979.1.S1_at // Os.26792.1.S1_at // OsAffx.20597.1.S1_at // Os.8178.1.S1_at // Os.12261.1.S1_a_at // Os.6595.1.S1_a_at // Os.55564.1.S1_at // OsAffx.15106.1.S1_at // Os.54934.1.S1_at // Os.41164.1.S1_at // Os.10131.1.S1_a_at // Os.50903.2.S1_x_at // Os.41771.1.S1_at // OsAffx.20360.1.S1_x_at // Os.17286.1.S1_at // Os.55684.1.S1_at // OsAffx.20077.1.S1_at // Os.3415.1.S1_at // OsAffx.20077.…
GO:0009069	BP	serine family amino acid metabolic process	8	491	538	45078	0.24	1	// OsAffx.15106.1.S1_at // Os.26792.1.S1_at // Os.39294.1.S1_at // OsAffx.15106.2.S1_at // OsAffx.20077.1.S1_x_at // OsAffx.20077.1.S1_at // Os.12261.1.S1_a_at // Os.41771.1.S1_at
GO:0050789	BP	regulation of biological process	11	491	2112	45078	1	1	// Os.29979.1.S1_at // Os.35020.1.S1_at // Os.54934.1.S1_at // Os.4384.1.S1_at // Os.41164.1.S1_at // Os.13561.1.S1_s_at // OsAffx.20360.1.S1_x_at // Os.17286.1.S1_at // Os.55684.1.S1_at // Os.12261.1.S1_a_at // Os.53801.1.S1_at
GO:0044267	BP	cellular protein metabolic process	19	491	2166	45078	0.86	1	// Os.47316.1.S1_at // OsAffx.15106.1.S1_at // Os.56824.1.S1_at // OsAffx.30458.1.S1_at // OsAffx.24843.1.S1_at // Os.39294.1.S1_at // Os.34372.1.S1_at // Os.26792.1.S1_at // OsAffx.15106.2.S1_at // OsAffx.12887.2.S1_s_at // Os.20204.2.S1_a_at // OsAffx.20077.1.S1_x_at // OsAffx.20077.1.S1_at // Os.32644.1.S2_at // Os.46832.1.S1_at // Os.12261.1.S1_a_at // OsAffx.985.7.S1_x_at // Os.41771.1.S1_at…
GO:0044260	BP	cellular macromolecule metabolic process	38	491	4801	45078	0.99	1	// Os.29979.1.S1_at // Os.10131.1.S1_a_at // Os.26792.1.S1_at // Os.20204.2.S1_a_at // Os.34372.1.S1_at // OsAffx.12887.2.S1_s_at // Os.32644.1.S2_at // Os.12261.1.S1_a_at // OsAffx.985.7.S1_x_at // Os.41771.1.S1_at // Os.32115.1.S1_at // Os.55564.1.S1_at // OsAffx.15106.1.S1_at // Os.54934.1.S1_at // Os.41164.1.S1_at // OsAffx.24843.1.S1_at // OsAffx.20360.1.S1_x_at // Os.17286.1.S1_at // Os.556…
GO:0065007	BP	biological regulation	12	491	2280	45078	1	1	// Os.29979.1.S1_at // Os.35020.1.S1_at // Os.54934.1.S1_at // Os.4384.1.S1_at // Os.41164.1.S1_at // Os.13561.1.S1_s_at // OsAffx.20360.1.S1_x_at // Os.17286.1.S1_at // Os.53584.1.S1_at // Os.55684.1.S1_at // Os.12261.1.S1_a_at // Os.53801.1.S1_at
GO:0009308	BP	amine metabolic process	15	491	1002	45078	0.14	1	// OsAffx.15106.1.S1_at // Os.47761.1.S1_at // Os.26792.1.S1_at // Os.39294.1.S1_at // OsAffx.15106.2.S1_at // Os.50903.2.S1_x_at // Os.3415.1.S1_s_at // Os.8178.1.S1_at // OsAffx.20077.1.S1_x_at // Os.53584.1.S1_at // OsAffx.20077.1.S1_at // Os.3415.1.S1_at // Os.14079.1.S1_at // Os.12261.1.S1_a_at // Os.41771.1.S1_at
GO:0006810	BP	transport	18	491	1612	45078	0.49	1	// Os.5588.1.S1_s_at // Os.27520.2.S1_x_at // Os.27138.1.S1_at // Os.40002.1.S1_s_at // Os.53852.1.S1_at // Os.53801.1.S1_at // Os.6649.1.S1_at // Os.11800.1.S1_s_at // Os.8629.1.S1_x_at // Os.3406.1.S1_at // OsAffx.26317.1.S2_at // Os.4194.1.S1_at // Os.53584.1.S1_at // Os.39043.1.S1_s_at // Os.6274.1.S1_at // Os.46832.1.S1_at // Os.6664.1.S1_at // Os.11800.1.S1_at
GO:0009889	BP	regulation of biosynthetic process	8	491	1175	45078	0.94	1	// Os.29979.1.S1_at // Os.35020.1.S1_at // Os.54934.1.S1_at // Os.4384.1.S1_at // Os.41164.1.S1_at // OsAffx.20360.1.S1_x_at // Os.17286.1.S1_at // Os.55684.1.S1_at
GO:0050794	BP	regulation of cellular process	11	491	1964	45078	1	1	// Os.29979.1.S1_at // Os.35020.1.S1_at // Os.54934.1.S1_at // Os.4384.1.S1_at // Os.41164.1.S1_at // Os.13561.1.S1_s_at // OsAffx.20360.1.S1_x_at // Os.17286.1.S1_at // Os.55684.1.S1_at // Os.12261.1.S1_a_at // Os.53801.1.S1_at
GO:0008152	BP	metabolic process	80	491	7746	45078	0.72	1	// Os.26792.1.S1_at // Os.29979.1.S1_at // Os.21634.1.S1_at // OsAffx.24843.1.S1_at // Os.20204.2.S1_a_at // Os.23560.1.S1_at // Os.34372.1.S1_at // Os.31778.2.S1_x_at // OsAffx.10957.1.S1_at // OsAffx.27815.1.S1_s_at // Os.27876.1.S1_x_at // Os.54930.1.S1_at // Os.8178.1.S1_at // Os.39228.1.S1_at // Os.32644.1.S2_at // Os.12261.1.S1_a_at // OsAffx.985.7.S1_x_at // Os.5562.1.S1_at // Os.32115.1.S…
GO:0051234	BP	establishment of localization	18	491	1614	45078	0.49	1	// Os.5588.1.S1_s_at // Os.27520.2.S1_x_at // Os.27138.1.S1_at // Os.40002.1.S1_s_at // Os.53852.1.S1_at // Os.53801.1.S1_at // Os.6649.1.S1_at // Os.11800.1.S1_s_at // Os.8629.1.S1_x_at // Os.3406.1.S1_at // OsAffx.26317.1.S2_at // Os.4194.1.S1_at // Os.53584.1.S1_at // Os.39043.1.S1_s_at // Os.6274.1.S1_at // Os.46832.1.S1_at // Os.6664.1.S1_at // Os.11800.1.S1_at
GO:0016070	BP	RNA metabolic process	6	491	1042	45078	0.97	1	// Os.55564.1.S1_at // Os.29979.1.S1_at // Os.54934.1.S1_at // Os.4384.1.S1_at // Os.41164.1.S1_at // Os.55684.1.S1_at
GO:0046394	BP	carboxylic acid biosynthetic process	7	491	410	45078	0.17	1	// Os.8778.1.S1_a_at // Os.11914.1.S1_at // Os.30608.3.S1_x_at // Os.50903.2.S1_x_at // Os.14079.1.S1_at // Os.57506.1.S1_at // Os.55429.1.S1_at
GO:0043412	BP	macromolecule modification	18	491	1406	45078	0.28	1	// Os.47316.1.S1_at // OsAffx.15106.1.S1_at // Os.56824.1.S1_at // OsAffx.30458.1.S1_at // OsAffx.24843.1.S1_at // Os.39294.1.S1_at // Os.34372.1.S1_at // Os.26792.1.S1_at // OsAffx.15106.2.S1_at // Os.20204.2.S1_a_at // OsAffx.20077.1.S1_x_at // OsAffx.20077.1.S1_at // Os.32644.1.S2_at // Os.46832.1.S1_at // Os.12261.1.S1_a_at // OsAffx.985.7.S1_x_at // Os.41771.1.S1_at // OsAffx.14409.1.S1_at
GO:0006355	BP	regulation of transcription, DNA-dependent	5	491	533	45078	0.69	1	// Os.29979.1.S1_at // Os.41164.1.S1_at // Os.54934.1.S1_at // Os.55684.1.S1_at // Os.4384.1.S1_at
GO:0010556	BP	regulation of macromolecule biosynthetic process	8	491	1167	45078	0.94	1	// Os.29979.1.S1_at // Os.35020.1.S1_at // Os.54934.1.S1_at // Os.4384.1.S1_at // Os.41164.1.S1_at // OsAffx.20360.1.S1_x_at // Os.17286.1.S1_at // Os.55684.1.S1_at
GO:0006350	BP	transcription	8	491	1114	45078	0.92	1	// Os.29979.1.S1_at // Os.35020.1.S1_at // Os.54934.1.S1_at // Os.4384.1.S1_at // Os.41164.1.S1_at // OsAffx.20360.1.S1_x_at // Os.17286.1.S1_at // Os.55684.1.S1_at
GO:0006351	BP	transcription, DNA-dependent	5	491	569	45078	0.74	1	// Os.29979.1.S1_at // Os.41164.1.S1_at // Os.54934.1.S1_at // Os.55684.1.S1_at // Os.4384.1.S1_at
GO:0006519	BP	cellular amino acid and derivative metabolic process	16	491	1105	45078	0.16	1	// OsAffx.15106.1.S1_at // Os.47761.1.S1_at // Os.26792.1.S1_at // Os.39294.1.S1_at // OsAffx.15106.2.S1_at // Os.50903.2.S1_x_at // Os.27876.1.S1_x_at // Os.17659.1.S1_at // Os.53217.1.S1_x_at // OsAffx.20077.1.S1_x_at // Os.53584.1.S1_at // Os.39228.1.S1_at // OsAffx.20077.1.S1_at // Os.14079.1.S1_at // Os.12261.1.S1_a_at // Os.41771.1.S1_at
GO:0032774	BP	RNA biosynthetic process	5	491	570	45078	0.74	1	// Os.29979.1.S1_at // Os.41164.1.S1_at // Os.54934.1.S1_at // Os.55684.1.S1_at // Os.4384.1.S1_at
GO:0016310	BP	phosphorylation	15	491	1080	45078	0.21	1	// Os.47316.1.S1_at // OsAffx.15106.1.S1_at // Os.56824.1.S1_at // OsAffx.30458.1.S1_at // Os.26792.1.S1_at // Os.39294.1.S1_at // OsAffx.15106.2.S1_at // OsAffx.20077.1.S1_x_at // OsAffx.20077.1.S1_at // Os.32644.1.S2_at // Os.46832.1.S1_at // Os.12261.1.S1_a_at // OsAffx.985.7.S1_x_at // Os.41771.1.S1_at // OsAffx.14409.1.S1_at
GO:0044248	BP	cellular catabolic process	5	491	629	45078	0.81	1	// Os.14079.1.S1_at // Os.36104.1.S1_at // Os.1445.1.S1_at // Os.9145.1.S1_at // Os.17659.1.S1_at
GO:0044249	BP	cellular biosynthetic process	25	491	2956	45078	0.92	1	// Os.29979.1.S1_at // Os.6595.1.S1_a_at // Os.54934.1.S1_at // Os.41164.1.S1_at // Os.18983.1.S1_at // Os.10131.1.S1_a_at // Os.50903.2.S1_x_at // OsAffx.20360.1.S1_x_at // Os.17286.1.S1_at // Os.55684.1.S1_at // Os.8778.1.S1_a_at // Os.51876.1.S1_at // Os.1445.1.S1_at // Os.30608.3.S1_x_at // Os.2694.1.S1_at // Os.53217.1.S1_x_at // Os.14079.1.S1_at // Os.56349.1.S1_at // Os.35020.1.S1_at // Os…
GO:0034645	BP	cellular macromolecule biosynthetic process	11	491	2056	45078	1	1	// Os.29979.1.S1_at // Os.35020.1.S1_at // Os.54934.1.S1_at // Os.4384.1.S1_at // Os.41164.1.S1_at // Os.10131.1.S1_a_at // OsAffx.20597.1.S1_at // OsAffx.20360.1.S1_x_at // Os.17286.1.S1_at // Os.55684.1.S1_at // Os.47996.1.A1_at
GO:0006139	BP	nucleobase, nucleoside, nucleotide and nucleic acid metabolic process	12	491	2728	45078	1	1	// Os.55564.1.S1_at // Os.29979.1.S1_at // Os.35020.1.S1_at // Os.54934.1.S1_at // Os.4384.1.S1_at // Os.41164.1.S1_at // Os.10131.1.S1_a_at // OsAffx.20597.1.S1_at // OsAffx.20360.1.S1_x_at // Os.17286.1.S1_at // Os.55684.1.S1_at // Os.47996.1.A1_at
GO:0009057	BP	macromolecule catabolic process	7	491	979	45078	0.91	1	// OsAffx.27816.1.S1_at // Os.1445.1.S1_at // Os.3415.1.S1_s_at // OsAffx.27815.1.S1_s_at // Os.8178.1.S1_at // Os.14079.1.S1_at // Os.3415.1.S1_at
GO:0032502	BP	developmental process	8	491	709	45078	0.51	1	// Os.12012.1.S1_at // Os.41164.1.S1_at // Os.5325.1.S1_at // Os.2694.1.S1_at // Os.53584.1.S1_at // Os.48064.1.S1_at // Os.56789.1.S1_at // Os.47560.1.S1_at
GO:0032501	BP	multicellular organismal process	10	491	640	45078	0.17	1	// Os.12012.1.S1_at // Os.5562.1.S1_at // Os.41164.1.S1_at // Os.5325.1.S1_at // Os.3406.1.S1_at // Os.2694.1.S1_at // Os.53584.1.S1_at // Os.48064.1.S1_at // Os.56789.1.S1_at // Os.47560.1.S1_at
GO:0044238	BP	primary metabolic process	69	491	6775	45078	0.74	1	// Os.26792.1.S1_at // Os.29979.1.S1_at // Os.21634.1.S1_at // OsAffx.24843.1.S1_at // Os.20204.2.S1_a_at // Os.34372.1.S1_at // Os.31778.2.S1_x_at // OsAffx.10957.1.S1_at // OsAffx.27815.1.S1_s_at // Os.27876.1.S1_x_at // Os.8178.1.S1_at // Os.39228.1.S1_at // Os.32644.1.S2_at // Os.12261.1.S1_a_at // OsAffx.985.7.S1_x_at // Os.41771.1.S1_at // Os.32115.1.S1_at // Os.55564.1.S1_at // OsAffx.1510…
GO:0043687	BP	post-translational protein modification	18	491	1236	45078	0.14	1	// Os.47316.1.S1_at // OsAffx.15106.1.S1_at // Os.56824.1.S1_at // OsAffx.30458.1.S1_at // OsAffx.24843.1.S1_at // Os.39294.1.S1_at // Os.34372.1.S1_at // Os.26792.1.S1_at // OsAffx.15106.2.S1_at // Os.20204.2.S1_a_at // OsAffx.20077.1.S1_x_at // OsAffx.20077.1.S1_at // Os.32644.1.S2_at // Os.46832.1.S1_at // Os.12261.1.S1_a_at // OsAffx.985.7.S1_x_at // Os.41771.1.S1_at // OsAffx.14409.1.S1_at
GO:0009987	BP	cellular process	71	491	8160	45078	0.99	1	// Os.26792.1.S1_at // Os.29979.1.S1_at // Os.13561.1.S1_s_at // OsAffx.24843.1.S1_at // Os.20204.2.S1_a_at // Os.34372.1.S1_at // OsAffx.12887.2.S1_s_at // OsAffx.10957.1.S1_at // Os.27876.1.S1_x_at // Os.14079.1.S1_at // Os.8178.1.S1_at // Os.39228.1.S1_at // Os.32644.1.S2_at // Os.12261.1.S1_a_at // OsAffx.985.7.S1_x_at // Os.6595.1.S1_a_at // Os.41164.1.S1_at // Os.32115.1.S1_at // Os.55564.1…
GO:0006725	BP	cellular aromatic compound metabolic process	5	491	430	45078	0.5	1	// Os.14079.1.S1_at // Os.17659.1.S1_at // Os.53217.1.S1_x_at // Os.50903.2.S1_x_at // Os.54930.1.S1_at
GO:0044106	BP	cellular amine metabolic process	12	491	918	45078	0.3	1	// OsAffx.15106.1.S1_at // Os.47761.1.S1_at // Os.26792.1.S1_at // Os.39294.1.S1_at // OsAffx.15106.2.S1_at // Os.50903.2.S1_x_at // OsAffx.20077.1.S1_x_at // Os.53584.1.S1_at // OsAffx.20077.1.S1_at // Os.14079.1.S1_at // Os.12261.1.S1_a_at // Os.41771.1.S1_at
GO:0051252	BP	regulation of RNA metabolic process	5	491	619	45078	0.8	1	// Os.29979.1.S1_at // Os.41164.1.S1_at // Os.54934.1.S1_at // Os.55684.1.S1_at // Os.4384.1.S1_at
GO:0043170	BP	macromolecule metabolic process	50	491	5520	45078	0.93	1	// Os.26792.1.S1_at // Os.29979.1.S1_at // OsAffx.24843.1.S1_at // Os.20204.2.S1_a_at // Os.34372.1.S1_at // Os.31778.2.S1_x_at // OsAffx.27815.1.S1_s_at // Os.8178.1.S1_at // Os.32644.1.S2_at // Os.12261.1.S1_a_at // OsAffx.985.7.S1_x_at // Os.41771.1.S1_at // Os.32115.1.S1_at // Os.55564.1.S1_at // OsAffx.20360.1.S1_x_at // OsAffx.15106.1.S1_at // Os.54934.1.S1_at // Os.41164.1.S1_at // Os.1013…
GO:0031326	BP	regulation of cellular biosynthetic process	8	491	1175	45078	0.94	1	// Os.29979.1.S1_at // Os.35020.1.S1_at // Os.54934.1.S1_at // Os.4384.1.S1_at // Os.41164.1.S1_at // OsAffx.20360.1.S1_x_at // Os.17286.1.S1_at // Os.55684.1.S1_at
GO:0031323	BP	regulation of cellular metabolic process	8	491	1334	45078	0.98	1	// Os.29979.1.S1_at // Os.35020.1.S1_at // Os.54934.1.S1_at // Os.4384.1.S1_at // Os.41164.1.S1_at // OsAffx.20360.1.S1_x_at // Os.17286.1.S1_at // Os.55684.1.S1_at
GO:0045449	BP	regulation of transcription	8	491	1044	45078	0.88	1	// Os.29979.1.S1_at // Os.35020.1.S1_at // Os.54934.1.S1_at // Os.4384.1.S1_at // Os.41164.1.S1_at // OsAffx.20360.1.S1_x_at // Os.17286.1.S1_at // Os.55684.1.S1_at
GO:0007275	BP	multicellular organismal development	8	491	606	45078	0.34	1	// Os.12012.1.S1_at // Os.41164.1.S1_at // Os.5325.1.S1_at // Os.2694.1.S1_at // Os.53584.1.S1_at // Os.48064.1.S1_at // Os.56789.1.S1_at // Os.47560.1.S1_at
GO:0006520	BP	cellular amino acid metabolic process	12	491	918	45078	0.3	1	// OsAffx.15106.1.S1_at // Os.47761.1.S1_at // Os.26792.1.S1_at // Os.39294.1.S1_at // OsAffx.15106.2.S1_at // Os.50903.2.S1_x_at // OsAffx.20077.1.S1_x_at // Os.53584.1.S1_at // OsAffx.20077.1.S1_at // Os.14079.1.S1_at // Os.12261.1.S1_a_at // Os.41771.1.S1_at
GO:0010467	BP	gene expression	9	491	1921	45078	1	1	// Os.55564.1.S1_at // Os.29979.1.S1_at // Os.35020.1.S1_at // Os.54934.1.S1_at // Os.4384.1.S1_at // Os.41164.1.S1_at // OsAffx.20360.1.S1_x_at // Os.17286.1.S1_at // Os.55684.1.S1_at
GO:0010468	BP	regulation of gene expression	8	491	1211	45078	0.95	1	// Os.29979.1.S1_at // Os.35020.1.S1_at // Os.54934.1.S1_at // Os.4384.1.S1_at // Os.41164.1.S1_at // OsAffx.20360.1.S1_x_at // Os.17286.1.S1_at // Os.55684.1.S1_at
GO:0019219	BP	regulation of nucleobase, nucleoside, nucleotide and nucleic acid metabolic process	8	491	1151	45078	0.93	1	// Os.29979.1.S1_at // Os.35020.1.S1_at // Os.54934.1.S1_at // Os.4384.1.S1_at // Os.41164.1.S1_at // OsAffx.20360.1.S1_x_at // Os.17286.1.S1_at // Os.55684.1.S1_at
GO:0019748	BP	secondary metabolic process	5	491	262	45078	0.16	1	// Os.17659.1.S1_at // Os.53217.1.S1_x_at // Os.30608.3.S1_x_at // Os.21634.1.S1_at // Os.57506.1.S1_at
GO:0006464	BP	protein modification process	18	491	1359	45078	0.23	1	// Os.47316.1.S1_at // OsAffx.15106.1.S1_at // Os.56824.1.S1_at // OsAffx.30458.1.S1_at // OsAffx.24843.1.S1_at // Os.39294.1.S1_at // Os.34372.1.S1_at // Os.26792.1.S1_at // OsAffx.15106.2.S1_at // Os.20204.2.S1_a_at // OsAffx.20077.1.S1_x_at // OsAffx.20077.1.S1_at // Os.32644.1.S2_at // Os.46832.1.S1_at // Os.12261.1.S1_a_at // OsAffx.985.7.S1_x_at // Os.41771.1.S1_at // OsAffx.14409.1.S1_at
GO:0009058	BP	biosynthetic process	26	491	3129	45078	0.94	1	// Os.29979.1.S1_at // Os.6595.1.S1_a_at // Os.54934.1.S1_at // Os.41164.1.S1_at // Os.18983.1.S1_at // Os.10131.1.S1_a_at // Os.50903.2.S1_x_at // OsAffx.20360.1.S1_x_at // Os.17286.1.S1_at // Os.55684.1.S1_at // Os.8778.1.S1_a_at // Os.51876.1.S1_at // Os.1445.1.S1_at // Os.30608.3.S1_x_at // Os.2694.1.S1_at // Os.53217.1.S1_x_at // Os.14079.1.S1_at // Os.56349.1.S1_at // Os.35020.1.S1_at // Os…
GO:0009059	BP	macromolecule biosynthetic process	12	491	2149	45078	1	1	// Os.29979.1.S1_at // Os.35020.1.S1_at // Os.54934.1.S1_at // Os.4384.1.S1_at // Os.2694.1.S1_at // Os.10131.1.S1_a_at // OsAffx.20597.1.S1_at // OsAffx.20360.1.S1_x_at // Os.17286.1.S1_at // Os.55684.1.S1_at // Os.47996.1.A1_at // Os.41164.1.S1_at
GO:0051171	BP	regulation of nitrogen compound metabolic process	8	491	1159	45078	0.94	1	// Os.29979.1.S1_at // Os.35020.1.S1_at // Os.54934.1.S1_at // Os.4384.1.S1_at // Os.41164.1.S1_at // OsAffx.20360.1.S1_x_at // Os.17286.1.S1_at // Os.55684.1.S1_at
GO:0009056	BP	catabolic process	13	491	1295	45078	0.65	1	// OsAffx.27816.1.S1_at // Os.9145.1.S1_at // Os.22000.1.S1_at // Os.1445.1.S1_at // Os.3415.1.S1_s_at // OsAffx.27815.1.S1_s_at // Os.20230.1.S1_at // Os.17659.1.S1_at // Os.8178.1.S1_at // Os.3415.1.S1_at // Os.14079.1.S1_at // Os.36104.1.S1_at // Os.54304.1.S1_at
GO:0051179	BP	localization	18	491	1637	45078	0.52	1	// Os.5588.1.S1_s_at // Os.27520.2.S1_x_at // Os.27138.1.S1_at // Os.40002.1.S1_s_at // Os.53852.1.S1_at // Os.53801.1.S1_at // Os.6649.1.S1_at // Os.11800.1.S1_s_at // Os.8629.1.S1_x_at // Os.3406.1.S1_at // OsAffx.26317.1.S2_at // Os.4194.1.S1_at // Os.53584.1.S1_at // Os.39043.1.S1_s_at // Os.6274.1.S1_at // Os.46832.1.S1_at // Os.6664.1.S1_at // Os.11800.1.S1_at
GO:0009628	BP	response to abiotic stimulus	7	491	386	45078	0.13	1	// Os.54934.1.S1_at // Os.2694.1.S1_at // Os.49648.1.S1_s_at // Os.53852.1.S1_at // Os.5562.1.S1_at // Os.51876.1.S1_at // Os.47560.1.S1_at
GO:0048856	BP	anatomical structure development	5	491	526	45078	0.68	1	// Os.56789.1.S1_at // Os.2694.1.S1_at // Os.53584.1.S1_at // Os.41164.1.S1_at // Os.47560.1.S1_at
GO:0044237	BP	cellular metabolic process	63	491	6475	45078	0.85	1	// Os.26792.1.S1_at // Os.29979.1.S1_at // OsAffx.24843.1.S1_at // Os.20204.2.S1_a_at // Os.34372.1.S1_at // OsAffx.12887.2.S1_s_at // OsAffx.10957.1.S1_at // Os.27876.1.S1_x_at // Os.54930.1.S1_at // Os.8178.1.S1_at // Os.39228.1.S1_at // Os.32644.1.S2_at // Os.12261.1.S1_a_at // OsAffx.985.7.S1_x_at // Os.6595.1.S1_a_at // Os.32115.1.S1_at // Os.55564.1.S1_at // OsAffx.15106.1.S1_at // Os.54934…
GO:0006066	BP	alcohol metabolic process	6	491	314	45078	0.13	1	// Os.1445.1.S1_at // Os.18983.1.S1_at // Os.10131.1.S1_a_at // Os.14079.1.S1_at // Os.36104.1.S1_at // OsAffx.14448.1.S1_at
GO:0006796	BP	phosphate metabolic process	17	491	1206	45078	0.17	1	// Os.47316.1.S1_at // OsAffx.15106.1.S1_at // Os.56824.1.S1_at // OsAffx.30458.1.S1_at // OsAffx.24843.1.S1_at // Os.39294.1.S1_at // Os.34372.1.S1_at // Os.26792.1.S1_at // OsAffx.15106.2.S1_at // OsAffx.20077.1.S1_x_at // OsAffx.20077.1.S1_at // Os.32644.1.S2_at // Os.46832.1.S1_at // Os.12261.1.S1_a_at // OsAffx.985.7.S1_x_at // Os.41771.1.S1_at // OsAffx.14409.1.S1_at
GO:0006793	BP	phosphorus metabolic process	17	491	1206	45078	0.17	1	// Os.47316.1.S1_at // OsAffx.15106.1.S1_at // Os.56824.1.S1_at // OsAffx.30458.1.S1_at // OsAffx.24843.1.S1_at // Os.39294.1.S1_at // Os.34372.1.S1_at // Os.26792.1.S1_at // OsAffx.15106.2.S1_at // OsAffx.20077.1.S1_x_at // OsAffx.20077.1.S1_at // Os.32644.1.S2_at // Os.46832.1.S1_at // Os.12261.1.S1_a_at // OsAffx.985.7.S1_x_at // Os.41771.1.S1_at // OsAffx.14409.1.S1_at
GO:0016491	MF	oxidoreductase activity	32	491	1141	45078	2e-06	0.0006	// OsAffx.22919.1.S1_x_at // Os.51401.1.S1_at // Os.44475.1.S1_x_at // OsAffx.7566.1.S1_at // Os.164.1.S1_at // Os.3406.1.S1_at // Os.2371.1.S1_at // Os.11407.1.S1_at // Os.773.1.S1_s_at // Os.44475.1.S1_at // Os.770.1.S1_at // Os.46872.1.S1_at // Os.8947.1.S1_at // Os.28435.5.S1_at // Os.56899.1.S1_at // Os.8778.1.S1_a_at // Os.15692.1.S1_at // Os.30608.3.S1_x_at // Os.53217.1.S1_x_at // Os.9887…
GO:0004553	MF	hydrolase activity, hydrolyzing O-glycosyl compounds	12	491	219	45078	9.2e-06	0.0013	// Os.7551.1.S1_at // OsAffx.27816.1.S1_at // Os.22058.1.S1_at // Os.3415.1.S1_s_at // Os.51558.2.S1_at // OsAffx.27815.1.S1_s_at // Os.8178.1.S1_at // Os.51558.1.S1_x_at // Os.3415.1.S1_at // OsAffx.14448.1.S1_at // Os.38110.1.S1_at // Os.32115.1.S1_at
GO:0016798	MF	hydrolase activity, acting on glycosyl bonds	12	491	260	45078	4.6e-05	0.0045	// Os.7551.1.S1_at // OsAffx.27816.1.S1_at // Os.22058.1.S1_at // Os.3415.1.S1_s_at // Os.51558.2.S1_at // OsAffx.27815.1.S1_s_at // Os.8178.1.S1_at // Os.51558.1.S1_x_at // Os.3415.1.S1_at // OsAffx.14448.1.S1_at // Os.38110.1.S1_at // Os.32115.1.S1_at
GO:0004857	MF	enzyme inhibitor activity	6	491	65	45078	0.00012	0.0088	// Os.5045.1.S1_at // Os.9273.1.S1_x_at // Os.459.1.S1_at // Os.3729.1.S1_at // Os.37729.1.S1_s_at // Os.53938.1.S1_at
GO:0004866	MF	endopeptidase inhibitor activity	5	491	45	45078	0.0002	0.0098	// Os.9273.1.S1_x_at // Os.5045.1.S1_at // Os.3729.1.S1_at // Os.459.1.S1_at // Os.37729.1.S1_s_at
GO:0030414	MF	peptidase inhibitor activity	5	491	45	45078	0.0002	0.0098	// Os.9273.1.S1_x_at // Os.5045.1.S1_at // Os.3729.1.S1_at // Os.459.1.S1_at // Os.37729.1.S1_s_at
GO:0003700	MF	transcription factor activity	17	491	594	45078	0.00041	0.017	// Os.29979.1.S1_at // Os.30512.1.S1_at // OsAffx.27165.1.S1_at // Os.8961.1.S1_s_at // Os.55827.1.S1_at // Os.8031.1.S1_at // OsAffx.30783.1.S1_at // Os.56144.1.S1_at // Os.30670.1.S1_at // Os.54944.1.S1_at // Os.41164.1.S1_at // Os.29987.2.S1_at // OsAffx.30442.1.S1_at // Os.54934.1.S1_at // Os.54932.1.S1_at // Os.30568.1.S1_at // Os.54467.1.S1_at
GO:0016627	MF	oxidoreductase activity, acting on the CH-CH group of donors	5	491	68	45078	0.0012	0.043	// Os.13008.1.S1_at // Os.8778.1.S1_a_at // Os.10933.1.S1_at // Os.55429.1.S1_at // Os.11914.1.S1_at
GO:0003824	MF	catalytic activity	116	491	8329	45078	0.0027	0.087	// Os.51401.1.S1_at // Os.50903.2.S1_x_at // Os.22278.1.S1_at // Os.2371.1.S1_at // Os.45991.1.S1_x_at // Os.773.1.S1_s_at // Os.10933.1.S1_at // Os.44475.1.S1_at // Os.32925.2.S1_x_at // Os.26792.1.S1_at // OsAffx.24986.1.S1_at // Os.51558.1.S1_x_at // OsAffx.20077.1.S1_at // Os.3415.1.S1_at // Os.56899.1.S1_at // Os.8778.1.S1_a_at // Os.30608.3.S1_x_at // Os.2694.1.S1_at // OsAffx.20077.1.S1_x_…
GO:0030528	MF	transcription regulator activity	18	491	797	45078	0.0036	0.1	// Os.29979.1.S1_at // Os.30512.1.S1_at // OsAffx.27165.1.S1_at // Os.8961.1.S1_s_at // Os.55827.1.S1_at // Os.8031.1.S1_at // OsAffx.30783.1.S1_at // Os.56144.1.S1_at // Os.30670.1.S1_at // OsAffx.20360.1.S1_x_at // Os.54944.1.S1_at // Os.41164.1.S1_at // Os.29987.2.S1_at // OsAffx.30442.1.S1_at // Os.54934.1.S1_at // Os.54932.1.S1_at // Os.30568.1.S1_at // Os.54467.1.S1_at
GO:0030234	MF	enzyme regulator activity	6	491	131	45078	0.0038	0.1	// Os.5045.1.S1_at // Os.9273.1.S1_x_at // Os.459.1.S1_at // Os.3729.1.S1_at // Os.37729.1.S1_s_at // Os.53938.1.S1_at
GO:0003677	MF	DNA binding	27	491	1445	45078	0.0056	0.14	// Os.29979.1.S1_at // Os.30512.1.S1_at // Os.8961.1.S1_s_at // Os.54467.1.S1_at // Os.8031.1.S1_at // Os.9495.1.S1_at // Os.12134.1.S1_at // OsAffx.26320.1.S1_x_at // OsAffx.30783.1.S1_at // OsAffx.27165.1.S1_at // Os.54934.1.S1_at // Os.30670.1.S1_at // Os.54944.1.S1_at // Os.29987.2.S1_at // OsAffx.30442.1.S1_at // Os.55684.1.S1_at // Os.8597.1.S1_at // Os.49245.1.S1_at // Os.54932.1.S1_at // …
GO:0004497	MF	monooxygenase activity	7	491	196	45078	0.0068	0.14	// Os.773.1.S1_s_at // Os.15692.1.S1_at // Os.770.1.S1_at // Os.46872.1.S1_at // Os.37093.1.S1_at // Os.8947.1.S1_at // Os.57506.1.S1_at
GO:0016684	MF	oxidoreductase activity, acting on peroxide as acceptor	5	491	107	45078	0.0074	0.14	// Os.56899.1.S1_at // Os.5034.1.S1_at // Os.2371.1.S1_at // OsAffx.22919.1.S1_x_at // Os.11549.1.S1_at
GO:0004601	MF	peroxidase activity	5	491	107	45078	0.0074	0.14	// Os.56899.1.S1_at // Os.5034.1.S1_at // Os.2371.1.S1_at // OsAffx.22919.1.S1_x_at // Os.11549.1.S1_at
GO:0005506	MF	iron ion binding	11	491	432	45078	0.0093	0.17	// Os.773.1.S1_s_at // Os.5562.1.S1_at // Os.770.1.S1_at // Os.3406.1.S1_at // Os.11193.1.S1_at // Os.47413.1.S1_at // OsAffx.4250.1.S1_s_at // Os.22681.1.S1_at // Os.5034.1.S1_at // Os.13008.1.S1_at // Os.11549.1.S1_at
GO:0016209	MF	antioxidant activity	5	491	120	45078	0.012	0.2	// Os.56899.1.S1_at // Os.5034.1.S1_at // Os.2371.1.S1_at // OsAffx.22919.1.S1_x_at // Os.11549.1.S1_at
GO:0020037	MF	heme binding	6	491	205	45078	0.027	0.42	// Os.773.1.S1_s_at // Os.770.1.S1_at // Os.47413.1.S1_at // OsAffx.4250.1.S1_s_at // Os.5034.1.S1_at // Os.11549.1.S1_at
GO:0003779	MF	actin binding	5	491	149	45078	0.026	0.42	// OsAffx.6337.1.S1_x_at // Os.55682.1.S1_at // Os.46559.1.S1_at // Os.39973.1.S1_s_at // Os.46725.1.S1_at
GO:0046906	MF	tetrapyrrole binding	6	491	217	45078	0.035	0.48	// Os.773.1.S1_s_at // Os.770.1.S1_at // Os.47413.1.S1_at // OsAffx.4250.1.S1_s_at // Os.5034.1.S1_at // Os.11549.1.S1_at
GO:0005509	MF	calcium ion binding	7	491	279	45078	0.036	0.48	// Os.18922.2.S1_at // Os.39294.1.S1_at // OsAffx.19445.1.S1_at // Os.11301.1.S1_x_at // Os.2694.1.S1_at // Os.5034.1.S1_at // Os.11549.1.S1_at
GO:0008289	MF	lipid binding	5	491	167	45078	0.039	0.48	// Os.4194.1.S1_at // Os.27520.2.S1_x_at // Os.10615.1.S1_s_at // Os.10615.1.S1_x_at // Os.8629.1.S1_x_at
GO:0008092	MF	cytoskeletal protein binding	5	491	167	45078	0.039	0.48	// OsAffx.6337.1.S1_x_at // Os.55682.1.S1_at // Os.46559.1.S1_at // Os.39973.1.S1_s_at // Os.46725.1.S1_at
GO:0050662	MF	coenzyme binding	7	491	277	45078	0.035	0.48	// Os.8778.1.S1_a_at // Os.44475.1.S1_at // Os.44475.1.S1_x_at // Os.11914.1.S1_at // Os.10131.1.S1_a_at // Os.1445.1.S1_at // Os.55429.1.S1_at
GO:0048037	MF	cofactor binding	8	491	367	45078	0.052	0.61	// Os.8778.1.S1_a_at // Os.44475.1.S1_at // Os.44475.1.S1_x_at // Os.11914.1.S1_at // Os.10131.1.S1_a_at // Os.27876.1.S1_x_at // Os.1445.1.S1_at // Os.55429.1.S1_at
GO:0016758	MF	transferase activity, transferring hexosyl groups	7	491	314	45078	0.06	0.61	// Os.2901.1.S1_at // Os.49838.1.S1_at // Os.51876.1.S1_at // Os.54157.1.S1_at // Os.10348.1.S1_at // Os.45991.1.S1_x_at // Os.18257.1.S1_at
GO:0030554	MF	adenyl nucleotide binding	19	491	1171	45078	0.059	0.61	// OsAffx.20077.1.S1_at // OsAffx.15106.1.S1_at // Os.10884.1.S1_at // Os.44475.1.S1_at // Os.6495.1.A1_at // Os.53852.1.S1_at // Os.26792.1.S1_at // OsAffx.15106.2.S1_at // Os.11800.1.S1_s_at // Os.39294.1.S1_at // OsAffx.20077.1.S1_x_at // Os.47996.1.A1_at // Os.10872.1.S1_at // Os.46832.1.S1_at // Os.12261.1.S1_a_at // Os.44475.1.S1_x_at // Os.11800.1.S1_at // Os.41771.1.S1_at // Os.47560.1.S1…
GO:0001883	MF	purine nucleoside binding	19	491	1171	45078	0.059	0.61	// OsAffx.20077.1.S1_at // OsAffx.15106.1.S1_at // Os.10884.1.S1_at // Os.44475.1.S1_at // Os.6495.1.A1_at // Os.53852.1.S1_at // Os.26792.1.S1_at // OsAffx.15106.2.S1_at // Os.11800.1.S1_s_at // Os.39294.1.S1_at // OsAffx.20077.1.S1_x_at // Os.47996.1.A1_at // Os.10872.1.S1_at // Os.46832.1.S1_at // Os.12261.1.S1_a_at // Os.44475.1.S1_x_at // Os.11800.1.S1_at // Os.41771.1.S1_at // Os.47560.1.S1…
GO:0001882	MF	nucleoside binding	19	491	1171	45078	0.059	0.61	// OsAffx.20077.1.S1_at // OsAffx.15106.1.S1_at // Os.10884.1.S1_at // Os.44475.1.S1_at // Os.6495.1.A1_at // Os.53852.1.S1_at // Os.26792.1.S1_at // OsAffx.15106.2.S1_at // Os.11800.1.S1_s_at // Os.39294.1.S1_at // OsAffx.20077.1.S1_x_at // Os.47996.1.A1_at // Os.10872.1.S1_at // Os.46832.1.S1_at // Os.12261.1.S1_a_at // Os.44475.1.S1_x_at // Os.11800.1.S1_at // Os.41771.1.S1_at // Os.47560.1.S1…
GO:0043565	MF	sequence-specific DNA binding	6	491	255	45078	0.065	0.63	// Os.29979.1.S1_at // Os.49245.1.S1_at // Os.9495.1.S1_at // Os.11250.1.S1_at // Os.12134.1.S1_at // Os.51714.1.S1_at
GO:0042578	MF	phosphoric ester hydrolase activity	5	491	200	45078	0.072	0.68	// Os.36104.1.S1_at // Os.34372.1.S1_at // Os.12535.1.S1_at // Os.56349.1.S1_at // OsAffx.24843.1.S1_at
GO:0005524	MF	ATP binding	17	491	1071	45078	0.083	0.75	// OsAffx.15106.1.S1_at // Os.10884.1.S1_at // OsAffx.20077.1.S1_at // Os.6495.1.A1_at // Os.53852.1.S1_at // Os.26792.1.S1_at // OsAffx.15106.2.S1_at // Os.11800.1.S1_s_at // Os.39294.1.S1_at // OsAffx.20077.1.S1_x_at // Os.47996.1.A1_at // Os.10872.1.S1_at // Os.46832.1.S1_at // Os.12261.1.S1_a_at // Os.11800.1.S1_at // Os.41771.1.S1_at // Os.47560.1.S1_at
GO:0032559	MF	adenyl ribonucleotide binding	17	491	1074	45078	0.085	0.75	// OsAffx.15106.1.S1_at // Os.10884.1.S1_at // OsAffx.20077.1.S1_at // Os.6495.1.A1_at // Os.53852.1.S1_at // Os.26792.1.S1_at // OsAffx.15106.2.S1_at // Os.11800.1.S1_s_at // Os.39294.1.S1_at // OsAffx.20077.1.S1_x_at // Os.47996.1.A1_at // Os.10872.1.S1_at // Os.46832.1.S1_at // Os.12261.1.S1_a_at // Os.11800.1.S1_at // Os.41771.1.S1_at // Os.47560.1.S1_at
GO:0016757	MF	transferase activity, transferring glycosyl groups	8	491	424	45078	0.098	0.84	// Os.2901.1.S1_at // Os.49838.1.S1_at // Os.51876.1.S1_at // Os.54157.1.S1_at // Os.10348.1.S1_at // Os.45991.1.S1_x_at // Os.18257.1.S1_at // Os.2677.1.S1_at
GO:0016787	MF	hydrolase activity	35	491	2556	45078	0.1	0.85	// Os.7551.1.S1_at // OsAffx.24843.1.S1_at // Os.22058.1.S1_at // OsAffx.27815.1.S1_s_at // Os.8178.1.S1_at // OsAffx.25750.1.S1_at // Os.32115.1.S1_at // Os.8559.1.S1_at // OsAffx.23116.2.S1_at // Os.9022.1.S1_at // OsAffx.24986.1.S1_at // Os.51558.1.S1_x_at // Os.21801.1.S1_at // Os.36104.1.S1_at // Os.38110.1.S1_at // Os.53938.1.S1_at // Os.54936.1.S1_at // Os.53852.1.S1_at // Os.3729.1.S1_at …
GO:0000166	MF	nucleotide binding	24	491	1686	45078	0.12	0.94	// Os.10884.1.S1_at // Os.26792.1.S1_at // Os.44475.1.S1_x_at // OsAffx.12887.2.S1_s_at // Os.12261.1.S1_a_at // Os.41771.1.S1_at // Os.47560.1.S1_at // OsAffx.15106.1.S1_at // Os.44475.1.S1_at // Os.6495.1.A1_at // OsAffx.20077.1.S1_at // Os.10872.1.S1_at // Os.51246.1.S1_at // Os.8778.1.S1_a_at // Os.53852.1.S1_at // OsAffx.20077.1.S1_x_at // Os.11800.1.S1_at // Os.11800.1.S1_s_at // Os.39294.1…
GO:0043169	MF	cation binding	33	491	2582	45078	0.2	1	// Os.7551.1.S1_at // Os.34372.1.S1_at // Os.3406.1.S1_at // OsAffx.27815.1.S1_s_at // Os.7784.1.S1_at // Os.7393.1.S1_at // Os.32115.1.S1_at // Os.773.1.S1_s_at // Os.770.1.S1_at // Os.11193.1.S1_at // OsAffx.4250.1.S1_s_at // Os.11301.1.S1_x_at // Os.18640.1.S1_at // Os.22681.1.S1_at // Os.1445.1.S1_at // OsAffx.19445.1.S1_at // Os.2694.1.S1_at // Os.47413.1.S1_at // OsAffx.27816.1.S1_at // OsA…
GO:0016829	MF	lyase activity	5	491	344	45078	0.32	1	// Os.14079.1.S1_at // Os.27876.1.S1_x_at // Os.1445.1.S1_at // Os.50903.2.S1_x_at // OsAffx.10957.1.S1_at
GO:0016740	MF	transferase activity	35	491	3496	45078	0.72	1	// Os.2901.1.S1_at // Os.50881.1.S1_x_at // Os.27943.1.S1_a_at // Os.26792.1.S1_at // Os.22278.1.S1_at // OsAffx.3187.1.S1_s_at // Os.39228.1.S1_at // Os.12261.1.S1_a_at // Os.41771.1.S1_at // Os.18633.1.S1_at // OsAffx.15106.1.S1_at // Os.6034.1.S1_at // Os.24128.2.S1_at // Os.10348.1.S1_at // Os.45991.1.S1_x_at // OsAffx.20077.1.S1_at // Os.51246.1.S1_at // Os.46777.1.S1_at // Os.49838.1.S1_at …
GO:0016818	MF	hydrolase activity, acting on acid anhydrides, in phosphorus-containing anhydrides	7	491	626	45078	0.52	1	// OsAffx.23116.2.S1_at // Os.11800.1.S1_s_at // Os.53852.1.S1_at // Os.47996.1.A1_at // Os.46832.1.S1_at // Os.7388.2.S1_x_at // Os.11800.1.S1_at
GO:0016817	MF	hydrolase activity, acting on acid anhydrides	7	491	634	45078	0.54	1	// OsAffx.23116.2.S1_at // Os.11800.1.S1_s_at // Os.53852.1.S1_at // Os.47996.1.A1_at // Os.46832.1.S1_at // Os.7388.2.S1_x_at // Os.11800.1.S1_at
GO:0005488	MF	binding	104	491	8681	45078	0.15	1	// Os.29979.1.S1_at // Os.8961.1.S1_s_at // Os.9495.1.S1_at // Os.55429.1.S1_at // Os.773.1.S1_s_at // Os.54934.1.S1_at // Os.44475.1.S1_at // Os.6495.1.A1_at // Os.10131.1.S1_a_at // Os.54944.1.S1_at // OsAffx.4250.1.S1_s_at // OsAffx.20077.1.S1_at // Os.3415.1.S1_at // Os.55684.1.S1_at // Os.56899.1.S1_at // Os.8778.1.S1_a_at // Os.10615.1.S1_x_at // Os.2694.1.S1_at // OsAffx.20077.1.S1_x_at //…
GO:0003676	MF	nucleic acid binding	28	491	2502	45078	0.47	1	// Os.29979.1.S1_at // Os.30512.1.S1_at // Os.8961.1.S1_s_at // Os.54467.1.S1_at // Os.8031.1.S1_at // Os.9495.1.S1_at // Os.12134.1.S1_at // OsAffx.26320.1.S1_x_at // OsAffx.30783.1.S1_at // OsAffx.27165.1.S1_at // Os.54934.1.S1_at // Os.30670.1.S1_at // Os.54944.1.S1_at // Os.29987.2.S1_at // OsAffx.30442.1.S1_at // Os.55684.1.S1_at // Os.8597.1.S1_at // Os.49245.1.S1_at // Os.54932.1.S1_at // …
GO:0017076	MF	purine nucleotide binding	19	491	1317	45078	0.14	1	// OsAffx.20077.1.S1_at // OsAffx.15106.1.S1_at // Os.10884.1.S1_at // Os.44475.1.S1_at // Os.6495.1.A1_at // Os.53852.1.S1_at // Os.26792.1.S1_at // OsAffx.15106.2.S1_at // Os.11800.1.S1_s_at // Os.39294.1.S1_at // OsAffx.20077.1.S1_x_at // Os.47996.1.A1_at // Os.10872.1.S1_at // Os.46832.1.S1_at // Os.12261.1.S1_a_at // Os.44475.1.S1_x_at // Os.11800.1.S1_at // Os.41771.1.S1_at // Os.47560.1.S1…
GO:0016301	MF	kinase activity	16	491	1464	45078	0.53	1	// Os.50881.1.S1_x_at // OsAffx.3187.1.S1_s_at // Os.46777.1.S1_at // OsAffx.15106.1.S1_at // Os.26792.1.S1_at // Os.39294.1.S1_at // Os.24128.2.S1_at // OsAffx.15106.2.S1_at // Os.18633.1.S1_at // OsAffx.20077.1.S1_x_at // OsAffx.7415.1.S1_at // OsAffx.20077.1.S1_at // Os.46832.1.S1_at // Os.12261.1.S1_a_at // Os.51246.1.S1_at // Os.41771.1.S1_at
GO:0016788	MF	hydrolase activity, acting on ester bonds	7	491	604	45078	0.49	1	// OsAffx.24843.1.S1_at // Os.34372.1.S1_at // OsAffx.24986.1.S1_at // Os.12535.1.S1_at // Os.36104.1.S1_at // Os.56349.1.S1_at // Os.53938.1.S1_at
GO:0022892	MF	substrate-specific transporter activity	6	491	518	45078	0.5	1	// Os.5588.1.S1_s_at // Os.11491.1.S1_at // Os.6649.1.S1_at // Os.39043.1.S1_s_at // Os.46832.1.S1_at // Os.53801.1.S1_at
GO:0016772	MF	transferase activity, transferring phosphorus-containing groups	19	491	2197	45078	0.87	1	// Os.50881.1.S1_x_at // OsAffx.3187.1.S1_s_at // Os.46777.1.S1_at // OsAffx.15106.1.S1_at // Os.26792.1.S1_at // Os.39294.1.S1_at // Os.24128.2.S1_at // OsAffx.15106.2.S1_at // OsAffx.20597.1.S1_at // Os.39673.1.A1_at // Os.18633.1.S1_at // OsAffx.20077.1.S1_x_at // Os.11840.1.S1_at // OsAffx.7415.1.S1_at // OsAffx.20077.1.S1_at // Os.46832.1.S1_at // Os.12261.1.S1_a_at // Os.51246.1.S1_at // Os…
GO:0032555	MF	purine ribonucleotide binding	17	491	1218	45078	0.18	1	// OsAffx.15106.1.S1_at // Os.10884.1.S1_at // OsAffx.20077.1.S1_at // Os.6495.1.A1_at // Os.53852.1.S1_at // Os.26792.1.S1_at // OsAffx.15106.2.S1_at // Os.11800.1.S1_s_at // Os.39294.1.S1_at // OsAffx.20077.1.S1_x_at // Os.47996.1.A1_at // Os.10872.1.S1_at // Os.46832.1.S1_at // Os.12261.1.S1_a_at // Os.11800.1.S1_at // Os.41771.1.S1_at // Os.47560.1.S1_at
GO:0032553	MF	ribonucleotide binding	17	491	1218	45078	0.18	1	// OsAffx.15106.1.S1_at // Os.10884.1.S1_at // OsAffx.20077.1.S1_at // Os.6495.1.A1_at // Os.53852.1.S1_at // Os.26792.1.S1_at // OsAffx.15106.2.S1_at // Os.11800.1.S1_s_at // Os.39294.1.S1_at // OsAffx.20077.1.S1_x_at // Os.47996.1.A1_at // Os.10872.1.S1_at // Os.46832.1.S1_at // Os.12261.1.S1_a_at // Os.11800.1.S1_at // Os.41771.1.S1_at // Os.47560.1.S1_at
GO:0043167	MF	ion binding	33	491	2584	45078	0.2	1	// Os.7551.1.S1_at // Os.34372.1.S1_at // Os.3406.1.S1_at // OsAffx.27815.1.S1_s_at // Os.7784.1.S1_at // Os.7393.1.S1_at // Os.32115.1.S1_at // Os.773.1.S1_s_at // Os.770.1.S1_at // Os.11193.1.S1_at // OsAffx.4250.1.S1_s_at // Os.11301.1.S1_x_at // Os.18640.1.S1_at // Os.22681.1.S1_at // Os.1445.1.S1_at // OsAffx.19445.1.S1_at // Os.2694.1.S1_at // Os.47413.1.S1_at // OsAffx.27816.1.S1_at // OsA…
GO:0005215	MF	transporter activity	10	491	925	45078	0.55	1	// Os.5588.1.S1_s_at // Os.11491.1.S1_at // Os.6649.1.S1_at // Os.53852.1.S1_at // Os.11800.1.S1_s_at // Os.11330.1.S2_at // Os.39043.1.S1_s_at // Os.46832.1.S1_at // Os.53801.1.S1_at // Os.11800.1.S1_at
GO:0046872	MF	metal ion binding	28	491	2480	45078	0.45	1	// Os.34372.1.S1_at // Os.3406.1.S1_at // Os.11301.1.S1_x_at // Os.7393.1.S1_at // Os.773.1.S1_s_at // Os.770.1.S1_at // Os.11193.1.S1_at // OsAffx.4250.1.S1_s_at // Os.18640.1.S1_at // Os.22681.1.S1_at // Os.1445.1.S1_at // OsAffx.19445.1.S1_at // Os.2694.1.S1_at // Os.47413.1.S1_at // OsAffx.23248.1.S1_at // Os.7784.1.S1_at // Os.18922.2.S1_at // Os.5562.1.S1_at // Os.39294.1.S1_at // OsAffx.11…
GO:0016773	MF	phosphotransferase activity, alcohol group as acceptor	15	491	1238	45078	0.38	1	// Os.50881.1.S1_x_at // Os.46777.1.S1_at // OsAffx.15106.1.S1_at // Os.26792.1.S1_at // Os.39294.1.S1_at // Os.24128.2.S1_at // OsAffx.15106.2.S1_at // Os.18633.1.S1_at // OsAffx.20077.1.S1_x_at // OsAffx.7415.1.S1_at // OsAffx.20077.1.S1_at // Os.46832.1.S1_at // Os.12261.1.S1_a_at // Os.51246.1.S1_at // Os.41771.1.S1_at
GO:0005515	MF	protein binding	14	491	1789	45078	0.92	1	// Os.55682.1.S1_at // Os.56191.1.S1_at // Os.6495.1.A1_at // Os.10131.1.S1_a_at // OsAffx.12887.2.S1_s_at // Os.39973.1.S1_s_at // Os.46725.1.S1_at // Os.8802.1.S1_at // Os.47996.1.A1_at // Os.46832.1.S1_at // OsAffx.6337.1.S1_x_at // Os.46559.1.S1_at // Os.28593.1.S1_at // Os.47560.1.S1_at
GO:0016462	MF	pyrophosphatase activity	7	491	626	45078	0.52	1	// OsAffx.23116.2.S1_at // Os.11800.1.S1_s_at // Os.53852.1.S1_at // Os.47996.1.A1_at // Os.46832.1.S1_at // Os.7388.2.S1_x_at // Os.11800.1.S1_at
GO:0022857	MF	transmembrane transporter activity	7	491	577	45078	0.44	1	// Os.5588.1.S1_s_at // Os.6649.1.S1_at // Os.53852.1.S1_at // Os.11800.1.S1_s_at // Os.39043.1.S1_s_at // Os.46832.1.S1_at // Os.11800.1.S1_at
GO:0004674	MF	protein serine/threonine kinase activity	12	491	949	45078	0.34	1	// Os.50881.1.S1_x_at // OsAffx.15106.1.S1_at // Os.26792.1.S1_at // Os.39294.1.S1_at // Os.24128.2.S1_at // OsAffx.15106.2.S1_at // Os.18633.1.S1_at // OsAffx.20077.1.S1_x_at // OsAffx.7415.1.S1_at // OsAffx.20077.1.S1_at // Os.12261.1.S1_a_at // Os.41771.1.S1_at
GO:0004672	MF	protein kinase activity	15	491	1102	45078	0.23	1	// Os.50881.1.S1_x_at // Os.46777.1.S1_at // OsAffx.15106.1.S1_at // Os.26792.1.S1_at // Os.39294.1.S1_at // Os.24128.2.S1_at // OsAffx.15106.2.S1_at // Os.18633.1.S1_at // OsAffx.20077.1.S1_x_at // OsAffx.7415.1.S1_at // OsAffx.20077.1.S1_at // Os.46832.1.S1_at // Os.12261.1.S1_a_at // Os.51246.1.S1_at // Os.41771.1.S1_at
GO:0022804	MF	active transmembrane transporter activity	6	491	369	45078	0.22	1	// Os.5588.1.S1_s_at // Os.11800.1.S1_s_at // Os.53852.1.S1_at // Os.39043.1.S1_s_at // Os.46832.1.S1_at // Os.11800.1.S1_at
GO:0017111	MF	nucleoside-triphosphatase activity	7	491	600	45078	0.48	1	// OsAffx.23116.2.S1_at // Os.11800.1.S1_s_at // Os.53852.1.S1_at // Os.47996.1.A1_at // Os.46832.1.S1_at // Os.7388.2.S1_x_at // Os.11800.1.S1_at
GO:0046914	MF	transition metal ion binding	17	491	1814	45078	0.77	1	// Os.3406.1.S1_at // Os.773.1.S1_s_at // Os.5562.1.S1_at // Os.770.1.S1_at // Os.55623.1.S1_at // OsAffx.4250.1.S1_s_at // Os.11193.1.S1_at // Os.20206.1.S1_at // Os.47413.1.S1_at // Os.26900.1.A1_at // Os.22681.1.S1_at // OsAffx.11789.1.S1_s_at // Os.5034.1.S1_at // Os.13008.1.S1_at // Os.10245.1.S1_at // Os.7393.1.S1_at // Os.11549.1.S1_at
GO:0031982	CC	vesicle	156	491	7454	45078	1.3e-16	4.4e-15	// Os.10196.1.S1_at // Os.8582.1.S1_at // Os.7612.1.S1_at // Os.54453.1.S1_at // OsAffx.22919.1.S1_x_at // Os.2075.1.S1_at // Os.8061.1.S1_at // Os.15557.1.S1_at // Os.4965.1.S1_at // OsAffx.14448.1.S1_at // Os.6649.1.S1_at // Os.32925.2.S1_x_at // Os.20265.1.S1_x_at // Os.6656.1.S1_at // Os.51558.1.S1_x_at // Os.7688.1.S1_at // OsAffx.20077.1.S1_at // Os.32890.1.S1_at // Os.3415.1.S1_at // Os.11…
GO:0016023	CC	cytoplasmic membrane-bounded vesicle	156	491	7445	45078	1.1e-16	4.4e-15	// Os.10196.1.S1_at // Os.8582.1.S1_at // Os.7612.1.S1_at // Os.54453.1.S1_at // OsAffx.22919.1.S1_x_at // Os.2075.1.S1_at // Os.8061.1.S1_at // Os.15557.1.S1_at // Os.4965.1.S1_at // OsAffx.14448.1.S1_at // Os.6649.1.S1_at // Os.32925.2.S1_x_at // Os.20265.1.S1_x_at // Os.6656.1.S1_at // Os.51558.1.S1_x_at // Os.7688.1.S1_at // OsAffx.20077.1.S1_at // Os.32890.1.S1_at // Os.3415.1.S1_at // Os.11…
GO:0031988	CC	membrane-bounded vesicle	156	491	7445	45078	1.1e-16	4.4e-15	// Os.10196.1.S1_at // Os.8582.1.S1_at // Os.7612.1.S1_at // Os.54453.1.S1_at // OsAffx.22919.1.S1_x_at // Os.2075.1.S1_at // Os.8061.1.S1_at // Os.15557.1.S1_at // Os.4965.1.S1_at // OsAffx.14448.1.S1_at // Os.6649.1.S1_at // Os.32925.2.S1_x_at // Os.20265.1.S1_x_at // Os.6656.1.S1_at // Os.51558.1.S1_x_at // Os.7688.1.S1_at // OsAffx.20077.1.S1_at // Os.32890.1.S1_at // Os.3415.1.S1_at // Os.11…
GO:0031410	CC	cytoplasmic vesicle	156	491	7454	45078	1.3e-16	4.4e-15	// Os.10196.1.S1_at // Os.8582.1.S1_at // Os.7612.1.S1_at // Os.54453.1.S1_at // OsAffx.22919.1.S1_x_at // Os.2075.1.S1_at // Os.8061.1.S1_at // Os.15557.1.S1_at // Os.4965.1.S1_at // OsAffx.14448.1.S1_at // Os.6649.1.S1_at // Os.32925.2.S1_x_at // Os.20265.1.S1_x_at // Os.6656.1.S1_at // Os.51558.1.S1_x_at // Os.7688.1.S1_at // OsAffx.20077.1.S1_at // Os.32890.1.S1_at // Os.3415.1.S1_at // Os.11…
GO:0005576	CC	extracellular region	7	491	156	45078	0.002	0.057	// Os.5045.1.S1_at // OsAffx.27816.1.S1_at // Os.3415.1.S1_s_at // OsAffx.27815.1.S1_s_at // Os.3729.1.S1_at // Os.3415.1.S1_at // Os.37729.1.S1_s_at
GO:0031975	CC	envelope	6	491	300	45078	0.11	1	// Os.51876.1.S1_at // Os.44475.1.S1_at // Os.44475.1.S1_x_at // Os.3406.1.S1_at // Os.5562.1.S1_at // Os.6595.1.S1_a_at
GO:0031967	CC	organelle envelope	6	491	298	45078	0.11	1	// Os.51876.1.S1_at // Os.44475.1.S1_at // Os.44475.1.S1_x_at // Os.3406.1.S1_at // Os.5562.1.S1_at // Os.6595.1.S1_a_at
GO:0043234	CC	protein complex	7	491	1361	45078	0.99	1	// Os.29979.1.S1_at // Os.54934.1.S1_at // Os.34372.1.S1_at // Os.35013.1.S1_at // Os.41164.1.S1_at // Os.49634.1.S1_x_at // Os.6595.1.S1_a_at
GO:0043232	CC	intracellular non-membrane-bounded organelle	5	491	804	45078	0.94	1	// Os.49634.1.S1_x_at // Os.6495.1.A1_at // OsAffx.26320.1.S1_x_at // Os.47996.1.A1_at // Os.47560.1.S1_at
GO:0043231	CC	intracellular membrane-bounded organelle	293	491	25803	45078	0.15	1	// Os.29979.1.S1_at // Os.10196.1.S1_at // Os.47474.1.S1_at // Os.6764.2.S1_at // Os.4762.1.S1_at // Os.8582.1.S1_at // Os.38022.1.S1_at // Os.7612.1.S1_at // Os.54997.1.S1_at // Os.2376.1.S1_at // OsAffx.25974.1.S1_at // Os.54453.1.S1_at // Os.11260.1.S1_at // Os.50916.1.S1_at // OsAffx.22919.1.S1_x_at // Os.46022.1.S1_at // Os.2075.1.S1_at // Os.19385.1.S1_at // Os.15557.1.S1_at // Os.4965.1.S1…
GO:0044424	CC	intracellular part	303	491	27053	45078	0.24	1	// Os.29979.1.S1_at // Os.10196.1.S1_at // Os.47474.1.S1_at // Os.6764.2.S1_at // Os.4762.1.S1_at // Os.8582.1.S1_at // Os.38022.1.S1_at // Os.7612.1.S1_at // Os.54997.1.S1_at // Os.2376.1.S1_at // OsAffx.25974.1.S1_at // Os.54453.1.S1_at // Os.11260.1.S1_at // Os.50916.1.S1_at // OsAffx.22919.1.S1_x_at // Os.46022.1.S1_at // Os.2075.1.S1_at // OsAffx.30676.1.S1_x_at // Os.15557.1.S1_at // Os.496…
GO:0044422	CC	organelle part	16	491	1642	45078	0.71	1	// Os.29979.1.S1_at // Os.5562.1.S1_at // Os.44475.1.S1_at // Os.41164.1.S1_at // Os.44475.1.S1_x_at // Os.10131.1.S1_a_at // Os.3406.1.S1_at // Os.54934.1.S1_at // Os.38309.1.S1_at // Os.2694.1.S1_at // Os.47996.1.A1_at // Os.49634.1.S1_x_at // OsAffx.32260.1.A1_at // OsAffx.26320.1.S1_x_at // Os.51876.1.S1_at // Os.6595.1.S1_a_at
GO:0044464	CC	cell part	340	491	30433	45078	0.22	1	// Os.29979.1.S1_at // Os.13561.1.S1_s_at // Os.10196.1.S1_at // Os.47474.1.S1_at // Os.6764.2.S1_at // Os.4762.1.S1_at // Os.8582.1.S1_at // Os.38022.1.S1_at // Os.7612.1.S1_at // Os.51639.1.S1_x_at // Os.54997.1.S1_at // Os.2376.1.S1_at // OsAffx.25974.1.S1_at // Os.54453.1.S1_at // OsAffx.14448.1.S1_at // Os.11260.1.S1_at // Os.50916.1.S1_at // Os.5049.1.S1_at // Os.46022.1.S1_at // Os.2075.1.…
GO:0043229	CC	intracellular organelle	296	491	26265	45078	0.2	1	// Os.29979.1.S1_at // Os.10196.1.S1_at // Os.47474.1.S1_at // Os.6764.2.S1_at // Os.4762.1.S1_at // Os.8582.1.S1_at // Os.38022.1.S1_at // Os.7612.1.S1_at // Os.54997.1.S1_at // Os.2376.1.S1_at // OsAffx.25974.1.S1_at // Os.54453.1.S1_at // Os.11260.1.S1_at // Os.50916.1.S1_at // OsAffx.22919.1.S1_x_at // Os.46022.1.S1_at // Os.2075.1.S1_at // Os.19385.1.S1_at // Os.15557.1.S1_at // Os.4965.1.S1…
GO:0005622	CC	intracellular	304	491	27165	45078	0.24	1	// Os.29979.1.S1_at // Os.10196.1.S1_at // Os.47474.1.S1_at // Os.6764.2.S1_at // Os.4762.1.S1_at // Os.8582.1.S1_at // Os.38022.1.S1_at // Os.7612.1.S1_at // Os.54997.1.S1_at // Os.2376.1.S1_at // OsAffx.25974.1.S1_at // Os.54453.1.S1_at // Os.11260.1.S1_at // Os.50916.1.S1_at // OsAffx.22919.1.S1_x_at // Os.46022.1.S1_at // Os.2075.1.S1_at // OsAffx.30676.1.S1_x_at // Os.15557.1.S1_at // Os.496…
GO:0043227	CC	membrane-bounded organelle	293	491	25808	45078	0.15	1	// Os.29979.1.S1_at // Os.10196.1.S1_at // Os.47474.1.S1_at // Os.6764.2.S1_at // Os.4762.1.S1_at // Os.8582.1.S1_at // Os.38022.1.S1_at // Os.7612.1.S1_at // Os.54997.1.S1_at // Os.2376.1.S1_at // OsAffx.25974.1.S1_at // Os.54453.1.S1_at // Os.11260.1.S1_at // Os.50916.1.S1_at // OsAffx.22919.1.S1_x_at // Os.46022.1.S1_at // Os.2075.1.S1_at // Os.19385.1.S1_at // Os.15557.1.S1_at // Os.4965.1.S1…
GO:0012505	CC	endomembrane system	6	491	459	45078	0.39	1	// Os.51639.1.S1_x_at // OsAffx.10957.1.S1_at // OsAffx.26317.1.S2_at // Os.6664.1.S1_at // Os.15557.1.S1_at // Os.11549.1.S1_at
GO:0044425	CC	membrane part	12	491	1131	45078	0.58	1	// Os.5588.1.S1_s_at // Os.42024.1.S1_at // Os.5562.1.S1_at // Os.44475.1.S1_at // Os.6649.1.S1_at // Os.53852.1.S1_at // Os.8012.1.S1_at // Os.11800.1.S1_s_at // Os.3406.1.S1_at // Os.44475.1.S1_x_at // OsAffx.24308.1.S1_s_at // Os.11800.1.S1_at
GO:0044446	CC	intracellular organelle part	16	491	1641	45078	0.71	1	// Os.29979.1.S1_at // Os.5562.1.S1_at // Os.44475.1.S1_at // Os.41164.1.S1_at // Os.44475.1.S1_x_at // Os.10131.1.S1_a_at // Os.3406.1.S1_at // Os.54934.1.S1_at // Os.38309.1.S1_at // Os.2694.1.S1_at // Os.47996.1.A1_at // Os.49634.1.S1_x_at // OsAffx.32260.1.A1_at // OsAffx.26320.1.S1_x_at // Os.51876.1.S1_at // Os.6595.1.S1_a_at
GO:0044444	CC	cytoplasmic part	281	491	24704	45078	0.15	1	// Os.4762.1.S1_at // Os.10196.1.S1_at // Os.47474.1.S1_at // Os.6764.2.S1_at // OsAffx.26357.1.S1_at // Os.8582.1.S1_at // Os.38022.1.S1_at // Os.7612.1.S1_at // Os.54997.1.S1_at // Os.2376.1.S1_at // OsAffx.25974.1.S1_at // Os.54453.1.S1_at // Os.11260.1.S1_at // Os.50916.1.S1_at // OsAffx.22919.1.S1_x_at // Os.46022.1.S1_at // Os.2075.1.S1_at // Os.19385.1.S1_at // Os.15557.1.S1_at // Os.4965.…
GO:0016020	CC	membrane	49	491	4882	45078	0.75	1	// OsAffx.5584.1.S1_at // Os.5049.1.S1_at // OsAffx.19438.1.S1_at // Os.44475.1.S1_x_at // Os.3406.1.S1_at // OsAffx.6397.1.S1_at // OsAffx.14853.1.S1_at // Os.27583.1.S1_at // Os.42024.1.S1_at // OsAffx.27459.2.S1_s_at // Os.6595.1.S1_a_at // Os.32115.1.S1_at // Os.5588.1.S1_s_at // Os.38638.1.S1_at // Os.44475.1.S1_at // Os.6649.1.S1_at // Os.8012.1.S1_at // Os.39617.1.S1_at // Os.51275.1.S1_at…
GO:0031224	CC	intrinsic to membrane	12	491	820	45078	0.19	1	// Os.5588.1.S1_s_at // Os.42024.1.S1_at // Os.5562.1.S1_at // Os.44475.1.S1_at // Os.6649.1.S1_at // Os.53852.1.S1_at // Os.8012.1.S1_at // Os.11800.1.S1_s_at // Os.3406.1.S1_at // Os.44475.1.S1_x_at // OsAffx.24308.1.S1_s_at // Os.11800.1.S1_at
GO:0031090	CC	organelle membrane	7	491	510	45078	0.32	1	// Os.5562.1.S1_at // Os.44475.1.S1_at // Os.44475.1.S1_x_at // Os.3406.1.S1_at // OsAffx.32260.1.A1_at // Os.51876.1.S1_at // Os.6595.1.S1_a_at
GO:0005739	CC	mitochondrion	74	491	8678	45078	0.99	1	// Os.54606.1.S1_at // Os.4762.1.S1_at // Os.56789.1.S1_at // OsAffx.26499.1.S1_at // Os.44475.1.S1_x_at // Os.8582.1.S1_at // OsAffx.4557.1.S1_s_at // Os.15026.1.S1_at // Os.3406.1.S1_at // Os.27482.1.A1_at // Os.51916.1.S1_at // Os.8178.1.S1_at // Os.34779.1.S1_at // OsAffx.28184.2.S1_at // Os.12261.1.S1_a_at // Os.46022.1.S1_at // Os.7393.1.S1_at // OsAffx.10906.2.A1_at // Os.4893.1.S1_at // O…
GO:0009507	CC	chloroplast	7	491	844	45078	0.81	1	// Os.51876.1.S1_at // Os.2694.1.S1_at // Os.55684.1.S1_at // Os.14079.1.S1_at // OsAffx.32260.1.A1_at // OsAffx.26320.1.S1_x_at // Os.6595.1.S1_a_at
GO:0032991	CC	macromolecular complex	8	491	1821	45078	1	1	// Os.29979.1.S1_at // Os.54934.1.S1_at // Os.34372.1.S1_at // Os.35013.1.S1_at // Os.41164.1.S1_at // Os.49634.1.S1_x_at // OsAffx.26320.1.S1_x_at // Os.6595.1.S1_a_at
GO:0019866	CC	organelle inner membrane	5	491	173	45078	0.044	1	// Os.44475.1.S1_x_at // Os.6595.1.S1_a_at // Os.5562.1.S1_at // Os.44475.1.S1_at // Os.3406.1.S1_at
GO:0005623	CC	cell	340	491	30433	45078	0.22	1	// Os.29979.1.S1_at // Os.13561.1.S1_s_at // Os.10196.1.S1_at // Os.47474.1.S1_at // Os.6764.2.S1_at // Os.4762.1.S1_at // Os.8582.1.S1_at // Os.38022.1.S1_at // Os.7612.1.S1_at // Os.51639.1.S1_x_at // Os.54997.1.S1_at // Os.2376.1.S1_at // OsAffx.25974.1.S1_at // Os.54453.1.S1_at // OsAffx.14448.1.S1_at // Os.11260.1.S1_at // Os.50916.1.S1_at // Os.5049.1.S1_at // Os.46022.1.S1_at // Os.2075.1.…
GO:0043228	CC	non-membrane-bounded organelle	5	491	804	45078	0.94	1	// Os.49634.1.S1_x_at // Os.6495.1.A1_at // OsAffx.26320.1.S1_x_at // Os.47996.1.A1_at // Os.47560.1.S1_at
GO:0016021	CC	integral to membrane	10	491	804	45078	0.38	1	// Os.5588.1.S1_s_at // Os.42024.1.S1_at // Os.5562.1.S1_at // Os.6649.1.S1_at // Os.53852.1.S1_at // Os.8012.1.S1_at // Os.11800.1.S1_s_at // Os.3406.1.S1_at // OsAffx.24308.1.S1_s_at // Os.11800.1.S1_at
GO:0005634	CC	nucleus	17	491	1842	45078	0.79	1	// Os.47290.1.S1_at // Os.4901.1.S1_at // Os.54934.1.S1_at // Os.29979.1.S1_at // Os.28441.1.S1_at // Os.32634.1.S1_at // Os.51063.1.S1_at // Os.2867.1.A1_at // Os.38309.1.S1_at // Os.41164.1.S1_at // Os.26900.1.A1_at // OsAffx.20360.1.S1_x_at // Os.5798.1.S1_at // OsAffx.17477.1.S1_s_at // OsAffx.26320.1.S1_x_at // Os.56210.1.S1_at // Os.55684.1.S1_at
GO:0009536	CC	plastid	95	491	10057	45078	0.95	1	// OsAffx.26357.1.S1_at // Os.47474.1.S1_at // Os.6764.2.S1_at // Os.8582.1.S1_at // Os.2376.1.S1_at // Os.50916.1.S1_at // Os.46022.1.S1_at // Os.8061.1.S1_at // Os.51648.1.S1_at // Os.773.1.S1_s_at // Os.36152.1.S1_at // OsAffx.28754.2.S1_at // OsAffx.20077.1.S1_at // Os.467.1.S1_a_at // Os.5045.1.S1_at // Os.51562.1.S1_at // OsAffx.11734.1.S1_at // Os.2694.1.S1_at // OsAffx.20077.1.S1_x_at // …
GO:0043226	CC	organelle	296	491	26266	45078	0.2	1	// Os.29979.1.S1_at // Os.10196.1.S1_at // Os.47474.1.S1_at // Os.6764.2.S1_at // Os.4762.1.S1_at // Os.8582.1.S1_at // Os.38022.1.S1_at // Os.7612.1.S1_at // Os.54997.1.S1_at // Os.2376.1.S1_at // OsAffx.25974.1.S1_at // Os.54453.1.S1_at // Os.11260.1.S1_at // Os.50916.1.S1_at // OsAffx.22919.1.S1_x_at // Os.46022.1.S1_at // Os.2075.1.S1_at // Os.19385.1.S1_at // Os.15557.1.S1_at // Os.4965.1.S1…
GO:0005737	CC	cytoplasm	289	491	25267	45078	0.11	1	// Os.4762.1.S1_at // Os.10196.1.S1_at // Os.47474.1.S1_at // Os.6764.2.S1_at // OsAffx.26357.1.S1_at // Os.8582.1.S1_at // Os.38022.1.S1_at // Os.7612.1.S1_at // Os.54997.1.S1_at // Os.2376.1.S1_at // OsAffx.25974.1.S1_at // Os.54453.1.S1_at // Os.11260.1.S1_at // Os.50916.1.S1_at // OsAffx.22919.1.S1_x_at // Os.46022.1.S1_at // Os.2075.1.S1_at // OsAffx.30676.1.S1_x_at // Os.15557.1.S1_at // Os…

## Sheet: Table S3- HUBs
Table S3. List of top 12 hub genes identified by Cytoscape based on MCC method.
Rank	Name	Score
1	LEA14	164.0
2	HSFA6B	142.0
3	RAB16B	133.0
3	OsJ_021637	133.0
5	RAB16C	130.0
6	OS03T0305600-01	129.0
7	JAZ11	89.0
8	JAZ12	68.0
9	Os03g47280	39.0
10	NAC4	36.0
11	GH3.8	32.0
12	JAZ5	31.0
12	OsJ_08495	31.0
12	P0690B02.6	31.0
12	OS03T0860100-01	31.0
